# Supplementary material for: Assessment of the National Test Strategy on the Development of the COVID-19 Pandemic in Denmark
Source: Epidemiologia (Basel). 2021 Nov 5;2(4):540–52. doi: 10.3390/epidemiologia2040037 (PMC9620886; doi:10.3390/epidemiologia2040037)
Supplement: Supplementary file 1 [file epidemiologia-02-00037-s001.zip]

Archive with 1 entries (1 files):
- epidemiologia-1405948-SI.xlsx
