# Supplementary material for: Assessment of the National Test Strategy on the Development of the COVID-19 Pandemic in Denmark
Source: Epidemiologia (Basel). 2021 Nov 5;2(4):540–52. doi: 10.3390/epidemiologia2040037 (PMC9620886; doi:10.3390/epidemiologia2040037)
Supplement: Supplementary file 1 [file epidemiologia-02-00037-s001.zip › epidemiologia-1405948-SI.xlsx]

## Sheet: S1 Danish testing results
S1: Danish testing results
Data from SSI, rtPCR tests								Data from SSI, antigen tests					Sum of rtPCR and antigen tests
Date	NewPositive	NotPrevPos	PosPct	PrevPos	Tested	Tested_kumulativ	Date	NewPositive	NotPrevPos	PosPct	PrevPos	Tested	Date	all pos	all test	Date	all pos	all test/100
2020-01-27	0	0	0	0	0	0							2020-01-27	0	0	2020-01-27	0	0
2020-01-28	0	0	0	0	0	0							2020-01-28	0	0	2020-01-28	0	0
2020-01-29	0	0	0	0	0	0							2020-01-29	0	0	2020-01-29	0	0
2020-01-30	0	0	0	0	0	0							2020-01-30	0	0	2020-01-30	0	0
2020-01-31	0	0	0	0	0	0							2020-01-31	0	0	2020-01-31	0	0
2020-02-01	0	0	0	0	0	0							2020-02-01	0	0	2020-02-01	0	0
2020-02-02	0	1	0	0	1	1							2020-02-02	0	1	2020-02-02	0	0.01
2020-02-03	0	0	0	0	0	1							2020-02-03	0	0	2020-02-03	0	0
2020-02-04	0	0	0	0	0	1							2020-02-04	0	0	2020-02-04	0	0
2020-02-05	0	0	0	0	0	1							2020-02-05	0	0	2020-02-05	0	0
2020-02-06	0	0	0	0	0	1							2020-02-06	0	0	2020-02-06	0	0
2020-02-07	0	0	0	0	0	1							2020-02-07	0	0	2020-02-07	0	0
2020-02-08	0	0	0	0	0	1							2020-02-08	0	0	2020-02-08	0	0
2020-02-09	0	0	0	0	0	1							2020-02-09	0	0	2020-02-09	0	0
2020-02-10	0	0	0	0	0	1							2020-02-10	0	0	2020-02-10	0	0
2020-02-11	0	0	0	0	0	1							2020-02-11	0	0	2020-02-11	0	0
2020-02-12	0	0	0	0	0	1							2020-02-12	0	0	2020-02-12	0	0
2020-02-13	0	1	0	0	1	2							2020-02-13	0	1	2020-02-13	0	0.01
2020-02-14	0	0	0	0	0	2							2020-02-14	0	0	2020-02-14	0	0
2020-02-15	0	0	0	0	0	2							2020-02-15	0	0	2020-02-15	0	0
2020-02-16	0	0	0	0	0	2							2020-02-16	0	0	2020-02-16	0	0
2020-02-17	0	1	0	0	1	3							2020-02-17	0	1	2020-02-17	0	0.01
2020-02-18	0	2	0	0	2	5							2020-02-18	0	2	2020-02-18	0	0.02
2020-02-19	0	2	0	0	2	7							2020-02-19	0	2	2020-02-19	0	0.02
2020-02-20	0	1	0	0	1	8							2020-02-20	0	1	2020-02-20	0	0.01
2020-02-21	0	0	0	0	0	8							2020-02-21	0	0	2020-02-21	0	0
2020-02-22	0	1	0	0	1	9							2020-02-22	0	1	2020-02-22	0	0.01
2020-02-23	0	0	0	0	0	9							2020-02-23	0	0	2020-02-23	0	0
2020-02-24	0	0	0	0	0	9							2020-02-24	0	0	2020-02-24	0	0
2020-02-25	0	10	0	0	10	19							2020-02-25	0	10	2020-02-25	0	0.1
2020-02-26	1	30	3.3	0	30	49							2020-02-26	1	30	2020-02-26	1	0.3
2020-02-27	1	109	0.9	0	109	158							2020-02-27	1	109	2020-02-27	1	1.09
2020-02-28	1	62	1.6	0	62	220							2020-02-28	1	62	2020-02-28	1	0.62
2020-02-29	0	73	0	1	74	294							2020-02-29	0	74	2020-02-29	0	0.74
2020-03-01	1	48	2.1	1	49	343							2020-03-01	1	49	2020-03-01	1	0.49
2020-03-02	4	80	5	0	80	423							2020-03-02	4	80	2020-03-02	4	0.8
2020-03-03	5	62	8.1	1	63	486							2020-03-03	5	63	2020-03-03	5	0.63
2020-03-04	3	87	3.4	1	88	574							2020-03-04	3	88	2020-03-04	3	0.88
2020-03-05	10	107	9.3	2	109	683							2020-03-05	10	109	2020-03-05	10	1.09
2020-03-06	2	126	1.6	1	127	810							2020-03-06	2	127	2020-03-06	2	1.27
2020-03-07	9	105	8.6	3	108	918							2020-03-07	9	108	2020-03-07	9	1.08
2020-03-08	48	228	21.1	1	229	1147							2020-03-08	48	229	2020-03-08	48	2.29
2020-03-09	210	574	36.6	3	577	1724							2020-03-09	210	577	2020-03-09	210	5.77
2020-03-10	256	803	31.9	3	806	2530							2020-03-10	256	806	2020-03-10	256	8.06
2020-03-11	207	877	23.6	5	882	3412							2020-03-11	207	882	2020-03-11	207	8.82
2020-03-12	44	666	6.6	10	676	4088							2020-03-12	44	676	2020-03-12	44	6.76
2020-03-13	33	706	4.7	4	710	4798							2020-03-13	33	710	2020-03-13	33	7.1
2020-03-14	37	579	6.4	4	583	5381							2020-03-14	37	583	2020-03-14	37	5.83
2020-03-15	45	722	6.2	4	726	6107							2020-03-15	45	726	2020-03-15	45	7.26
2020-03-16	74	1010	7.3	6	1016	7123							2020-03-16	74	1016	2020-03-16	74	10.16	62739793
2020-03-17	76	935	8.1	13	948	8071							2020-03-17	76	948	2020-03-17	76	9.48
2020-03-18	83	1216	6.8	10	1226	9297							2020-03-18	83	1226	2020-03-18	83	12.26
2020-03-19	107	1833	5.8	15	1848	11145							2020-03-19	107	1848	2020-03-19	107	18.48
2020-03-20	103	1171	8.8	7	1178	12323							2020-03-20	103	1178	2020-03-20	103	11.78
2020-03-21	48	597	8	5	602	12925							2020-03-21	48	602	2020-03-21	48	6.02
2020-03-22	62	523	11.9	9	532	13457							2020-03-22	62	532	2020-03-22	62	5.32
2020-03-23	132	1118	11.8	6	1124	14581							2020-03-23	132	1124	2020-03-23	132	11.24
2020-03-24	139	1118	12.4	5	1123	15704							2020-03-24	139	1123	2020-03-24	139	11.23
2020-03-25	151	1360	11.1	12	1372	17076							2020-03-25	151	1372	2020-03-25	151	13.72
2020-03-26	171	1596	10.7	14	1610	18686							2020-03-26	171	1610	2020-03-26	171	16.1
2020-03-27	217	2096	10.4	14	2110	20796							2020-03-27	217	2110	2020-03-27	217	21.1
2020-03-28	200	1370	14.6	13	1383	22179							2020-03-28	200	1383	2020-03-28	200	13.83
2020-03-29	128	1278	10	23	1301	23480							2020-03-29	128	1301	2020-03-29	128	13.01
2020-03-30	313	3191	9.8	27	3218	26698							2020-03-30	313	3218	2020-03-30	313	32.18
2020-03-31	255	3192	8	17	3209	29907							2020-03-31	255	3209	2020-03-31	255	32.09
2020-04-01	282	3521	8	37	3558	33465							2020-04-01	282	3558	2020-04-01	282	35.58
2020-04-02	382	5721	6.7	28	5749	39214							2020-04-02	382	5749	2020-04-02	382	57.49
2020-04-03	473	6565	7.2	50	6615	45829							2020-04-03	473	6615	2020-04-03	473	66.15
2020-04-04	312	3665	8.5	20	3685	49514							2020-04-04	312	3685	2020-04-04	312	36.85
2020-04-05	158	2169	7.3	18	2187	51701							2020-04-05	158	2187	2020-04-05	158	21.87
2020-04-06	424	6481	6.5	48	6529	58230							2020-04-06	424	6529	2020-04-06	424	65.29
2020-04-07	347	6296	5.5	54	6350	64580							2020-04-07	347	6350	2020-04-07	347	63.5
2020-04-08	301	5553	5.4	55	5608	70188	2020-04-08	0	20	0	0	20	2020-04-08	301	5628	2020-04-08	301	56.28
2020-04-09	140	2486	5.6	36	2522	72710	2020-04-09	0	0	0	0	0	2020-04-09	140	2522	2020-04-09	140	25.22
2020-04-10	142	2273	6.2	30	2303	75013	2020-04-10	0	0	0	0	0	2020-04-10	142	2303	2020-04-10	142	23.03
2020-04-11	140	2164	6.5	46	2210	77223	2020-04-11	0	0	0	0	0	2020-04-11	140	2210	2020-04-11	140	22.1
2020-04-12	157	2083	7.5	35	2118	79341	2020-04-12	0	12	0	0	12	2020-04-12	157	2130	2020-04-12	157	21.3
2020-04-13	156	2075	7.5	54	2129	81470	2020-04-13	0	0	0	0	0	2020-04-13	156	2129	2020-04-13	156	21.29
2020-04-14	258	6079	4.2	107	6186	87656	2020-04-14	0	0	0	0	0	2020-04-14	258	6186	2020-04-14	258	61.86
2020-04-15	199	5506	3.6	94	5600	93256	2020-04-15	0	0	0	0	0	2020-04-15	199	5600	2020-04-15	199	56
2020-04-16	178	5210	3.4	89	5299	98555	2020-04-16	0	40	0	0	40	2020-04-16	178	5339	2020-04-16	178	53.39
2020-04-17	168	4682	3.6	91	4773	103328	2020-04-17	0	0	0	0	0	2020-04-17	168	4773	2020-04-17	168	47.73
2020-04-18	106	2211	4.8	60	2271	105599	2020-04-18	0	0	0	0	0	2020-04-18	106	2271	2020-04-18	106	22.71
2020-04-19	114	1804	6.3	56	1860	107459	2020-04-19	0	0	0	0	0	2020-04-19	114	1860	2020-04-19	114	18.6
2020-04-20	215	6527	3.3	115	6642	114101	2020-04-20	0	0	0	0	0	2020-04-20	215	6642	2020-04-20	215	66.42
2020-04-21	202	9642	2.1	103	9745	123846	2020-04-21	0	37	0	0	37	2020-04-21	202	9782	2020-04-21	202	97.82
2020-04-22	229	11446	2	134	11580	135426	2020-04-22	0	53	0	0	53	2020-04-22	229	11633	2020-04-22	229	116.33
2020-04-23	232	12311	1.9	148	12459	147885	2020-04-23	0	0	0	0	0	2020-04-23	232	12459	2020-04-23	232	124.59
2020-04-24	165	14656	1.1	125	14781	162666	2020-04-24	0	0	0	0	0	2020-04-24	165	14781	2020-04-24	165	147.81
2020-04-25	136	12330	1.1	86	12416	175082	2020-04-25	0	0	0	0	0	2020-04-25	136	12416	2020-04-25	136	124.16
2020-04-26	121	10210	1.2	91	10301	185383	2020-04-26	0	0	0	0	0	2020-04-26	121	10301	2020-04-26	121	103.01
2020-04-27	219	17177	1.3	164	17341	202724	2020-04-27	0	0	0	0	0	2020-04-27	219	17341	2020-04-27	219	173.41
2020-04-28	136	16118	0.8	144	16262	218986	2020-04-28	0	0	0	0	0	2020-04-28	136	16262	2020-04-28	136	162.62
2020-04-29	140	15905	0.9	153	16058	235044	2020-04-29	0	0	0	0	0	2020-04-29	140	16058	2020-04-29	140	160.58
2020-04-30	149	15791	0.9	144	15935	250979	2020-04-30	0	0	0	0	0	2020-04-30	149	15935	2020-04-30	149	159.35
2020-05-01	152	14322	1.1	110	14432	265411	2020-05-01	0	0	0	0	0	2020-05-01	152	14432	2020-05-01	152	144.32
2020-05-02	117	11070	1.1	79	11149	276560	2020-05-02	0	0	0	0	0	2020-05-02	117	11149	2020-05-02	117	111.49
2020-05-03	78	8906	0.9	95	9001	285561	2020-05-03	0	0	0	0	0	2020-05-03	78	9001	2020-05-03	78	90.01
2020-05-04	124	17670	0.7	160	17830	303391	2020-05-04	0	0	0	0	0	2020-05-04	124	17830	2020-05-04	124	178.3
2020-05-05	123	15862	0.8	156	16018	319409	2020-05-05	0	0	0	0	0	2020-05-05	123	16018	2020-05-05	123	160.18
2020-05-06	107	14364	0.7	161	14525	333934	2020-05-06	0	34	0	0	34	2020-05-06	107	14559	2020-05-06	107	145.59
2020-05-07	123	14249	0.9	165	14414	348348	2020-05-07	0	1	0	0	1	2020-05-07	123	14415	2020-05-07	123	144.15
2020-05-08	69	8272	0.8	106	8378	356726	2020-05-08	0	0	0	0	0	2020-05-08	69	8378	2020-05-08	69	83.78
2020-05-09	66	8177	0.8	73	8250	364976	2020-05-09	1	1	100	0	1	2020-05-09	67	8251	2020-05-09	67	82.51
2020-05-10	60	6628	0.9	65	6693	371669	2020-05-10	0	0	0	0	0	2020-05-10	60	6693	2020-05-10	60	66.93
2020-05-11	79	16277	0.5	172	16449	388118	2020-05-11	0	0	0	0	0	2020-05-11	79	16449	2020-05-11	79	164.49
2020-05-12	58	14654	0.4	123	14777	402895	2020-05-12	0	2	0	0	2	2020-05-12	58	14779	2020-05-12	58	147.79
2020-05-13	71	14578	0.5	135	14713	417608	2020-05-13	0	0	0	0	0	2020-05-13	71	14713	2020-05-13	71	147.13
2020-05-14	64	12883	0.5	94	12977	430585	2020-05-14	0	0	0	0	0	2020-05-14	64	12977	2020-05-14	64	129.77
2020-05-15	91	12526	0.7	124	12650	443235	2020-05-15	0	0	0	0	0	2020-05-15	91	12650	2020-05-15	91	126.5
2020-05-16	35	7650	0.5	65	7715	450950	2020-05-16	0	0	0	0	0	2020-05-16	35	7715	2020-05-16	35	77.15
2020-05-17	50	7041	0.7	53	7094	458044	2020-05-17	0	0	0	0	0	2020-05-17	50	7094	2020-05-17	50	70.94
2020-05-18	82	15108	0.5	154	15262	473306	2020-05-18	0	0	0	0	0	2020-05-18	82	15262	2020-05-18	82	152.62
2020-05-19	63	14782	0.4	124	14906	488212	2020-05-19	0	0	0	0	0	2020-05-19	63	14906	2020-05-19	63	149.06
2020-05-20	72	14289	0.5	143	14432	502644	2020-05-20	0	0	0	0	0	2020-05-20	72	14432	2020-05-20	72	144.32
2020-05-21	31	8426	0.4	79	8505	511149	2020-05-21	0	0	0	0	0	2020-05-21	31	8505	2020-05-21	31	85.05
2020-05-22	73	12203	0.6	113	12316	523465	2020-05-22	0	0	0	0	0	2020-05-22	73	12316	2020-05-22	73	123.16
2020-05-23	36	8740	0.4	64	8804	532269	2020-05-23	0	0	0	0	0	2020-05-23	36	8804	2020-05-23	36	88.04
2020-05-24	36	8605	0.4	82	8687	540956	2020-05-24	0	0	0	0	0	2020-05-24	36	8687	2020-05-24	36	86.87
2020-05-25	52	18166	0.3	134	18300	559256	2020-05-25	0	0	0	0	0	2020-05-25	52	18300	2020-05-25	52	183
2020-05-26	63	15879	0.4	101	15980	575236	2020-05-26	0	0	0	0	0	2020-05-26	63	15980	2020-05-26	63	159.8
2020-05-27	52	14665	0.4	116	14781	590017	2020-05-27	0	0	0	0	0	2020-05-27	52	14781	2020-05-27	52	147.81
2020-05-28	39	13019	0.3	122	13141	603158	2020-05-28	0	0	0	0	0	2020-05-28	39	13141	2020-05-28	39	131.41
2020-05-29	46	11664	0.4	122	11786	614944	2020-05-29	0	0	0	0	0	2020-05-29	46	11786	2020-05-29	46	117.86
2020-05-30	33	7112	0.5	69	7181	622125	2020-05-30	0	0	0	0	0	2020-05-30	33	7181	2020-05-30	33	71.81
2020-05-31	22	7566	0.3	82	7648	629773	2020-05-31	0	0	0	0	0	2020-05-31	22	7648	2020-05-31	22	76.48
2020-06-01	36	8663	0.4	82	8745	638518	2020-06-01	0	0	0	0	0	2020-06-01	36	8745	2020-06-01	36	87.45
2020-06-02	56	15423	0.4	126	15549	654067	2020-06-02	0	0	0	0	0	2020-06-02	56	15549	2020-06-02	56	155.49
2020-06-03	53	13264	0.4	119	13383	667450	2020-06-03	0	0	0	0	0	2020-06-03	53	13383	2020-06-03	53	133.83
2020-06-04	42	11763	0.4	102	11865	679315	2020-06-04	0	0	0	0	0	2020-06-04	42	11865	2020-06-04	42	118.65
2020-06-05	35	9587	0.4	93	9680	688995	2020-06-05	0	0	0	0	0	2020-06-05	35	9680	2020-06-05	35	96.8
2020-06-06	15	7907	0.2	79	7986	696981	2020-06-06	0	0	0	0	0	2020-06-06	15	7986	2020-06-06	15	79.86
2020-06-07	14	7709	0.2	57	7766	704747	2020-06-07	0	49	0	0	49	2020-06-07	14	7815	2020-06-07	14	78.15
2020-06-08	46	16741	0.3	114	16855	721602	2020-06-08	0	0	0	0	0	2020-06-08	46	16855	2020-06-08	46	168.55
2020-06-09	28	15583	0.2	78	15661	737263	2020-06-09	0	0	0	0	0	2020-06-09	28	15661	2020-06-09	28	156.61
2020-06-10	40	14879	0.3	89	14968	752231	2020-06-10	0	0	0	0	0	2020-06-10	40	14968	2020-06-10	40	149.68
2020-06-11	49	14539	0.3	74	14613	766844	2020-06-11	0	0	0	0	0	2020-06-11	49	14613	2020-06-11	49	146.13
2020-06-12	60	14792	0.4	88	14880	781724	2020-06-12	0	0	0	0	0	2020-06-12	60	14880	2020-06-12	60	148.8
2020-06-13	27	9972	0.3	47	10019	791743	2020-06-13	0	1	0	0	1	2020-06-13	27	10020	2020-06-13	27	100.2
2020-06-14	22	9007	0.2	62	9069	800812	2020-06-14	0	0	0	0	0	2020-06-14	22	9069	2020-06-14	22	90.69
2020-06-15	40	17619	0.2	106	17725	818537	2020-06-15	0	0	0	0	0	2020-06-15	40	17725	2020-06-15	40	177.25
2020-06-16	46	18120	0.3	89	18209	836746	2020-06-16	0	0	0	0	0	2020-06-16	46	18209	2020-06-16	46	182.09
2020-06-17	76	19135	0.4	89	19224	855970	2020-06-17	0	0	0	0	0	2020-06-17	76	19224	2020-06-17	76	192.24
2020-06-18	46	17434	0.3	77	17511	873481	2020-06-18	0	0	0	0	0	2020-06-18	46	17511	2020-06-18	46	175.11
2020-06-19	44	16908	0.3	83	16991	890472	2020-06-19	0	0	0	0	0	2020-06-19	44	16991	2020-06-19	44	169.91
2020-06-20	38	12058	0.3	54	12112	902584	2020-06-20	0	0	0	0	0	2020-06-20	38	12112	2020-06-20	38	121.12
2020-06-21	33	11351	0.3	79	11430	914014	2020-06-21	0	24	0	0	24	2020-06-21	33	11454	2020-06-21	33	114.54
2020-06-22	46	21344	0.2	118	21462	935476	2020-06-22	0	0	0	0	0	2020-06-22	46	21462	2020-06-22	46	214.62
2020-06-23	19	20813	0.1	101	20914	956390	2020-06-23	0	0	0	0	0	2020-06-23	19	20914	2020-06-23	19	209.14
2020-06-24	45	19993	0.2	82	20075	976465	2020-06-24	0	0	0	0	0	2020-06-24	45	20075	2020-06-24	45	200.75
2020-06-25	32	16745	0.2	82	16827	993292	2020-06-25	0	0	0	0	0	2020-06-25	32	16827	2020-06-25	32	168.27
2020-06-26	23	15658	0.1	83	15741	1009033	2020-06-26	0	0	0	0	0	2020-06-26	23	15741	2020-06-26	23	157.41
2020-06-27	19	9437	0.2	52	9489	1018522	2020-06-27	0	0	0	0	0	2020-06-27	19	9489	2020-06-27	19	94.89
2020-06-28	11	9412	0.1	46	9458	1027980	2020-06-28	0	0	0	0	0	2020-06-28	11	9458	2020-06-28	11	94.58
2020-06-29	30	18635	0.2	87	18722	1046702	2020-06-29	0	0	0	0	0	2020-06-29	30	18722	2020-06-29	30	187.22
2020-06-30	24	17814	0.1	74	17888	1064590	2020-06-30	0	0	0	0	0	2020-06-30	24	17888	2020-06-30	24	178.88
2020-07-01	12	17517	0.1	99	17616	1082206	2020-07-01	0	0	0	0	0	2020-07-01	12	17616	2020-07-01	12	176.16
2020-07-02	15	15290	0.1	67	15357	1097563	2020-07-02	0	0	0	0	0	2020-07-02	15	15357	2020-07-02	15	153.57
2020-07-03	18	14253	0.1	67	14320	1111883	2020-07-03	0	0	0	0	0	2020-07-03	18	14320	2020-07-03	18	143.2
2020-07-04	13	9620	0.1	50	9670	1121553	2020-07-04	0	0	0	0	0	2020-07-04	13	9670	2020-07-04	13	96.7
2020-07-05	11	9704	0.1	37	9741	1131294	2020-07-05	0	0	0	0	0	2020-07-05	11	9741	2020-07-05	11	97.41
2020-07-06	9	17758	0.1	82	17840	1149134	2020-07-06	0	0	0	0	0	2020-07-06	9	17840	2020-07-06	9	178.4
2020-07-07	13	16443	0.1	70	16513	1165647	2020-07-07	0	0	0	0	0	2020-07-07	13	16513	2020-07-07	13	165.13
2020-07-08	26	15794	0.2	104	15898	1181545	2020-07-08	0	0	0	0	0	2020-07-08	26	15898	2020-07-08	26	158.98
2020-07-09	41	14286	0.3	55	14341	1195886	2020-07-09	0	0	0	0	0	2020-07-09	41	14341	2020-07-09	41	143.41
2020-07-10	34	14122	0.2	62	14184	1210070	2020-07-10	0	0	0	0	0	2020-07-10	34	14184	2020-07-10	34	141.84
2020-07-11	24	9604	0.2	52	9656	1219726	2020-07-11	0	0	0	0	0	2020-07-11	24	9656	2020-07-11	24	96.56
2020-07-12	22	9093	0.2	38	9131	1228857	2020-07-12	0	0	0	0	0	2020-07-12	22	9131	2020-07-12	22	91.31
2020-07-13	33	18197	0.2	81	18278	1247135	2020-07-13	0	0	0	0	0	2020-07-13	33	18278	2020-07-13	33	182.78
2020-07-14	34	16664	0.2	54	16718	1263853	2020-07-14	0	0	0	0	0	2020-07-14	34	16718	2020-07-14	34	167.18
2020-07-15	42	16262	0.3	84	16346	1280199	2020-07-15	0	0	0	0	0	2020-07-15	42	16346	2020-07-15	42	163.46
2020-07-16	52	15098	0.3	83	15181	1295380	2020-07-16	0	0	0	0	0	2020-07-16	52	15181	2020-07-16	52	151.81
2020-07-17	32	14220	0.2	56	14276	1309656	2020-07-17	0	0	0	0	0	2020-07-17	32	14276	2020-07-17	32	142.76
2020-07-18	43	10630	0.4	41	10671	1320327	2020-07-18	0	0	0	0	0	2020-07-18	43	10671	2020-07-18	43	106.71
2020-07-19	28	10892	0.3	48	10940	1331267	2020-07-19	0	0	0	0	0	2020-07-19	28	10940	2020-07-19	28	109.4
2020-07-20	32	18134	0.2	77	18211	1349478	2020-07-20	0	0	0	0	0	2020-07-20	32	18211	2020-07-20	32	182.11
2020-07-21	37	16611	0.2	83	16694	1366172	2020-07-21	0	0	0	0	0	2020-07-21	37	16694	2020-07-21	37	166.94
2020-07-22	35	16561	0.2	82	16643	1382815	2020-07-22	0	0	0	0	0	2020-07-22	35	16643	2020-07-22	35	166.43
2020-07-23	54	15720	0.3	70	15790	1398605	2020-07-23	0	0	0	0	0	2020-07-23	54	15790	2020-07-23	54	157.9
2020-07-24	37	16028	0.2	80	16108	1414713	2020-07-24	0	0	0	0	0	2020-07-24	37	16108	2020-07-24	37	161.08
2020-07-25	27	11679	0.2	52	11731	1426444	2020-07-25	0	0	0	0	0	2020-07-25	27	11731	2020-07-25	27	117.31
2020-07-26	24	12761	0.2	44	12805	1439249	2020-07-26	0	0	0	0	0	2020-07-26	24	12805	2020-07-26	24	128.05
2020-07-27	64	20641	0.3	83	20724	1459973	2020-07-27	0	0	0	0	0	2020-07-27	64	20724	2020-07-27	64	207.24
2020-07-28	78	20295	0.4	81	20376	1480349	2020-07-28	0	0	0	0	0	2020-07-28	78	20376	2020-07-28	78	203.76
2020-07-29	65	20111	0.3	113	20224	1500573	2020-07-29	0	0	0	0	0	2020-07-29	65	20224	2020-07-29	65	202.24
2020-07-30	84	20442	0.4	99	20541	1521114	2020-07-30	0	0	0	0	0	2020-07-30	84	20541	2020-07-30	84	205.41
2020-07-31	58	19823	0.3	92	19915	1541029	2020-07-31	0	0	0	0	0	2020-07-31	58	19915	2020-07-31	58	199.15
2020-08-01	64	14267	0.4	39	14306	1555335	2020-08-01	0	0	0	0	0	2020-08-01	64	14306	2020-08-01	64	143.06
2020-08-02	78	15655	0.5	61	15716	1571051	2020-08-02	0	0	0	0	0	2020-08-02	78	15716	2020-08-02	78	157.16
2020-08-03	118	23748	0.5	96	23844	1594895	2020-08-03	0	0	0	0	0	2020-08-03	118	23844	2020-08-03	118	238.44
2020-08-04	122	24841	0.5	105	24946	1619841	2020-08-04	0	0	0	0	0	2020-08-04	122	24946	2020-08-04	122	249.46
2020-08-05	118	24710	0.5	144	24854	1644695	2020-08-05	0	0	0	0	0	2020-08-05	118	24854	2020-08-05	118	248.54
2020-08-06	174	26711	0.7	137	26848	1671543	2020-08-06	0	0	0	0	0	2020-08-06	174	26848	2020-08-06	174	268.48
2020-08-07	143	26943	0.5	116	27059	1698602	2020-08-07	0	0	0	0	0	2020-08-07	143	27059	2020-08-07	143	270.59
2020-08-08	90	20695	0.4	93	20788	1719390	2020-08-08	0	0	0	0	0	2020-08-08	90	20788	2020-08-08	90	207.88
2020-08-09	130	20844	0.6	88	20932	1740322	2020-08-09	0	0	0	0	0	2020-08-09	130	20932	2020-08-09	130	209.32
2020-08-10	155	30816	0.5	137	30953	1771275	2020-08-10	0	0	0	0	0	2020-08-10	155	30953	2020-08-10	155	309.53
2020-08-11	136	33401	0.4	126	33527	1804802	2020-08-11	0	0	0	0	0	2020-08-11	136	33527	2020-08-11	136	335.27
2020-08-12	161	34592	0.5	135	34727	1839529	2020-08-12	0	0	0	0	0	2020-08-12	161	34727	2020-08-12	161	347.27
2020-08-13	116	33660	0.3	136	33796	1873325	2020-08-13	0	0	0	0	0	2020-08-13	116	33796	2020-08-13	116	337.96
2020-08-14	112	32399	0.3	164	32563	1905888	2020-08-14	0	0	0	0	0	2020-08-14	112	32563	2020-08-14	112	325.63
2020-08-15	127	25134	0.5	116	25250	1931138	2020-08-15	0	0	0	0	0	2020-08-15	127	25250	2020-08-15	127	252.5
2020-08-16	90	25491	0.4	108	25599	1956737	2020-08-16	0	0	0	0	0	2020-08-16	90	25599	2020-08-16	90	255.99
2020-08-17	96	35417	0.3	162	35579	1992316	2020-08-17	0	0	0	0	0	2020-08-17	96	35579	2020-08-17	96	355.79
2020-08-18	114	37761	0.3	120	37881	2030197	2020-08-18	0	0	0	0	0	2020-08-18	114	37881	2020-08-18	114	378.81
2020-08-19	87	38915	0.2	152	39067	2069264	2020-08-19	0	0	0	0	0	2020-08-19	87	39067	2020-08-19	87	390.67
2020-08-20	87	37846	0.2	165	38011	2107275	2020-08-20	0	0	0	0	0	2020-08-20	87	38011	2020-08-20	87	380.11
2020-08-21	88	35554	0.2	155	35709	2142984	2020-08-21	0	0	0	0	0	2020-08-21	88	35709	2020-08-21	88	357.09
2020-08-22	89	28465	0.3	170	28635	2171619	2020-08-22	0	0	0	0	0	2020-08-22	89	28635	2020-08-22	89	286.35
2020-08-23	75	27419	0.3	142	27561	2199180	2020-08-23	0	0	0	0	0	2020-08-23	75	27561	2020-08-23	75	275.61
2020-08-24	75	39126	0.2	210	39336	2238516	2020-08-24	0	0	0	0	0	2020-08-24	75	39336	2020-08-24	75	393.36
2020-08-25	83	39610	0.2	204	39814	2278330	2020-08-25	0	0	0	0	0	2020-08-25	83	39814	2020-08-25	83	398.14
2020-08-26	80	39875	0.2	179	40054	2318384	2020-08-26	0	0	0	0	0	2020-08-26	80	40054	2020-08-26	80	400.54
2020-08-27	71	38444	0.2	231	38675	2357059	2020-08-27	0	0	0	0	0	2020-08-27	71	38675	2020-08-27	71	386.75
2020-08-28	109	35253	0.3	176	35429	2392488	2020-08-28	0	0	0	0	0	2020-08-28	109	35429	2020-08-28	109	354.29
2020-08-29	89	25060	0.4	124	25184	2417672	2020-08-29	0	0	0	0	0	2020-08-29	89	25184	2020-08-29	89	251.84
2020-08-30	104	25147	0.4	97	25244	2442916	2020-08-30	0	0	0	0	0	2020-08-30	104	25244	2020-08-30	104	252.44
2020-08-31	121	39438	0.3	199	39637	2482553	2020-08-31	0	0	0	0	0	2020-08-31	121	39637	2020-08-31	121	396.37
2020-09-01	201	39079	0.5	174	39253	2521806	2020-09-01	0	0	0	0	0	2020-09-01	201	39253	2020-09-01	201	392.53
2020-09-02	159	39833	0.4	186	40019	2561825	2020-09-02	0	0	0	0	0	2020-09-02	159	40019	2020-09-02	159	400.19
2020-09-03	194	38619	0.5	190	38809	2600634	2020-09-03	0	0	0	0	0	2020-09-03	194	38809	2020-09-03	194	388.09
2020-09-04	205	39930	0.5	209	40139	2640773	2020-09-04	0	0	0	0	0	2020-09-04	205	40139	2020-09-04	205	401.39
2020-09-05	198	28813	0.7	163	28976	2669749	2020-09-05	0	0	0	0	0	2020-09-05	198	28976	2020-09-05	198	289.76
2020-09-06	224	29566	0.8	188	29754	2699503	2020-09-06	0	0	0	0	0	2020-09-06	224	29754	2020-09-06	224	297.54
2020-09-07	297	47640	0.6	253	47893	2747396	2020-09-07	0	0	0	0	0	2020-09-07	297	47893	2020-09-07	297	478.93
2020-09-08	329	48125	0.7	229	48354	2795750	2020-09-08	0	0	0	0	0	2020-09-08	329	48354	2020-09-08	329	483.54
2020-09-09	294	48616	0.6	224	48840	2844590	2020-09-09	0	0	0	0	0	2020-09-09	294	48840	2020-09-09	294	488.4
2020-09-10	371	51861	0.7	310	52171	2896761	2020-09-10	0	0	0	0	0	2020-09-10	371	52171	2020-09-10	371	521.71
2020-09-11	348	50305	0.7	270	50575	2947336	2020-09-11	0	0	0	0	0	2020-09-11	348	50575	2020-09-11	348	505.75
2020-09-12	302	41530	0.7	188	41718	2989054	2020-09-12	0	0	0	0	0	2020-09-12	302	41718	2020-09-12	302	417.18
2020-09-13	296	41648	0.7	252	41900	3030954	2020-09-13	0	0	0	0	0	2020-09-13	296	41900	2020-09-13	296	419
2020-09-14	383	55484	0.7	301	55785	3086739	2020-09-14	0	0	0	0	0	2020-09-14	383	55785	2020-09-14	383	557.85
2020-09-15	439	55897	0.8	260	56157	3142896	2020-09-15	0	0	0	0	0	2020-09-15	439	56157	2020-09-15	439	561.57
2020-09-16	559	56323	1	376	56699	3199595	2020-09-16	0	0	0	0	0	2020-09-16	559	56699	2020-09-16	559	566.99
2020-09-17	517	51747	1	315	52062	3251657	2020-09-17	0	0	0	0	0	2020-09-17	517	52062	2020-09-17	517	520.62
2020-09-18	477	51186	0.9	386	51572	3303229	2020-09-18	0	0	0	0	0	2020-09-18	477	51572	2020-09-18	477	515.72
2020-09-19	421	40157	1	268	40425	3343654	2020-09-19	0	0	0	0	0	2020-09-19	421	40425	2020-09-19	421	404.25
2020-09-20	411	40714	1	255	40969	3384623	2020-09-20	0	0	0	0	0	2020-09-20	411	40969	2020-09-20	411	409.69
2020-09-21	538	53861	1	328	54189	3438812	2020-09-21	0	0	0	0	0	2020-09-21	538	54189	2020-09-21	538	541.89
2020-09-22	591	56251	1.1	381	56632	3495444	2020-09-22	0	0	0	0	0	2020-09-22	591	56632	2020-09-22	591	566.32
2020-09-23	654	55259	1.2	424	55683	3551127	2020-09-23	0	0	0	0	0	2020-09-23	654	55683	2020-09-23	654	556.83
2020-09-24	607	53511	1.1	421	53932	3605059	2020-09-24	0	0	0	0	0	2020-09-24	607	53932	2020-09-24	607	539.32
2020-09-25	488	51201	1	393	51594	3656653	2020-09-25	0	0	0	0	0	2020-09-25	488	51594	2020-09-25	488	515.94
2020-09-26	394	39697	1	287	39984	3696637	2020-09-26	0	0	0	0	0	2020-09-26	394	39984	2020-09-26	394	399.84
2020-09-27	357	39308	0.9	315	39623	3736260	2020-09-27	0	0	0	0	0	2020-09-27	357	39623	2020-09-27	357	396.23
2020-09-28	484	53611	0.9	392	54003	3790263	2020-09-28	0	0	0	0	0	2020-09-28	484	54003	2020-09-28	484	540.03
2020-09-29	451	50417	0.9	400	50817	3841080	2020-09-29	0	0	0	0	0	2020-09-29	451	50817	2020-09-29	451	508.17
2020-09-30	438	47559	0.9	417	47976	3889056	2020-09-30	0	0	0	0	0	2020-09-30	438	47976	2020-09-30	438	479.76
2020-10-01	433	44140	1	460	44600	3933656	2020-10-01	0	0	0	0	0	2020-10-01	433	44600	2020-10-01	433	446
2020-10-02	368	42748	0.9	435	43183	3976839	2020-10-02	0	0	0	0	0	2020-10-02	368	43183	2020-10-02	368	431.83
2020-10-03	339	33696	1	285	33981	4010820	2020-10-03	0	0	0	0	0	2020-10-03	339	33981	2020-10-03	339	339.81
2020-10-04	313	33651	0.9	304	33955	4044775	2020-10-04	0	0	0	0	0	2020-10-04	313	33955	2020-10-04	313	339.55
2020-10-05	433	52246	0.8	396	52642	4097417	2020-10-05	0	0	0	0	0	2020-10-05	433	52642	2020-10-05	433	526.42
2020-10-06	431	53203	0.8	424	53627	4151044	2020-10-06	0	0	0	0	0	2020-10-06	431	53627	2020-10-06	431	536.27
2020-10-07	452	50012	0.9	474	50486	4201530	2020-10-07	0	0	0	0	0	2020-10-07	452	50486	2020-10-07	452	504.86
2020-10-08	425	47682	0.9	442	48124	4249654	2020-10-08	0	0	0	0	0	2020-10-08	425	48124	2020-10-08	425	481.24
2020-10-09	414	39347	1.1	360	39707	4289361	2020-10-09	0	0	0	0	0	2020-10-09	414	39707	2020-10-09	414	397.07
2020-10-10	286	27223	1.1	246	27469	4316830	2020-10-10	0	0	0	0	0	2020-10-10	286	27469	2020-10-10	286	274.69
2020-10-11	256	26523	1	247	26770	4343600	2020-10-11	0	0	0	0	0	2020-10-11	256	26770	2020-10-11	256	267.7
2020-10-12	467	40237	1.2	365	40602	4384202	2020-10-12	0	0	0	0	0	2020-10-12	467	40602	2020-10-12	467	406.02
2020-10-13	436	35883	1.2	406	36289	4420491	2020-10-13	0	0	0	0	0	2020-10-13	436	36289	2020-10-13	436	362.89
2020-10-14	480	35726	1.3	402	36128	4456619	2020-10-14	0	0	0	0	0	2020-10-14	480	36128	2020-10-14	480	361.28
2020-10-15	458	35091	1.3	365	35456	4492075	2020-10-15	0	0	0	0	0	2020-10-15	458	35456	2020-10-15	458	354.56
2020-10-16	477	34382	1.4	391	34773	4526848	2020-10-16	0	0	0	0	0	2020-10-16	477	34773	2020-10-16	477	347.73
2020-10-17	433	26876	1.6	276	27152	4554000	2020-10-17	1	1	100	0	1	2020-10-17	434	27153	2020-10-17	434	271.53
2020-10-18	457	29984	1.5	290	30274	4584274	2020-10-18	0	0	0	0	0	2020-10-18	457	30274	2020-10-18	457	302.74
2020-10-19	705	47853	1.5	457	48310	4632584	2020-10-19	0	0	0	0	0	2020-10-19	705	48310	2020-10-19	705	483.1
2020-10-20	792	44221	1.8	457	44678	4677262	2020-10-20	0	0	0	0	0	2020-10-20	792	44678	2020-10-20	792	446.78
2020-10-21	864	47037	1.8	496	47533	4724795	2020-10-21	0	0	0	0	0	2020-10-21	864	47533	2020-10-21	864	475.33
2020-10-22	880	49108	1.8	547	49655	4774450	2020-10-22	0	0	0	0	0	2020-10-22	880	49655	2020-10-22	880	496.55
2020-10-23	866	50154	1.7	437	50591	4825041	2020-10-23	0	0	0	0	0	2020-10-23	866	50591	2020-10-23	866	505.91
2020-10-24	823	45452	1.8	349	45801	4870842	2020-10-24	0	0	0	0	0	2020-10-24	823	45801	2020-10-24	823	458.01
2020-10-25	926	51518	1.8	408	51926	4922768	2020-10-25	0	0	0	0	0	2020-10-25	926	51926	2020-10-25	926	519.26
2020-10-26	1019	65589	1.6	551	66140	4988908	2020-10-26	0	0	0	0	0	2020-10-26	1019	66140	2020-10-26	1019	661.4
2020-10-27	1259	72869	1.7	626	73495	5062403	2020-10-27	0	0	0	0	0	2020-10-27	1259	73495	2020-10-27	1259	734.95
2020-10-28	1220	69876	1.7	582	70458	5132861	2020-10-28	1	1	100	0	1	2020-10-28	1221	70459	2020-10-28	1221	704.59
2020-10-29	1023	67475	1.5	648	68123	5200984	2020-10-29	0	0	0	0	0	2020-10-29	1023	68123	2020-10-29	1023	681.23
2020-10-30	1094	63516	1.7	589	64105	5265089	2020-10-30	0	0	0	0	0	2020-10-30	1094	64105	2020-10-30	1094	641.05
2020-10-31	985	50774	1.9	512	51286	5316375	2020-10-31	0	0	0	0	0	2020-10-31	985	51286	2020-10-31	985	512.86
2020-11-01	963	51384	1.9	451	51835	5368210	2020-11-01	0	0	0	0	0	2020-11-01	963	51835	2020-11-01	963	518.35
2020-11-02	1282	69790	1.8	722	70512	5438722	2020-11-02	0	0	0	0	0	2020-11-02	1282	70512	2020-11-02	1282	705.12
2020-11-03	1267	73040	1.7	718	73758	5512480	2020-11-03	0	0	0	0	0	2020-11-03	1267	73758	2020-11-03	1267	737.58
2020-11-04	1252	70920	1.8	712	71632	5584112	2020-11-04	0	0	0	0	0	2020-11-04	1252	71632	2020-11-04	1252	716.32
2020-11-05	1042	70699	1.5	786	71485	5655597	2020-11-05	0	0	0	0	0	2020-11-05	1042	71485	2020-11-05	1042	714.85
2020-11-06	971	68749	1.4	737	69486	5725083	2020-11-06	1	1	100	0	1	2020-11-06	972	69487	2020-11-06	972	694.87
2020-11-07	848	58518	1.4	521	59039	5784122	2020-11-07	0	0	0	0	0	2020-11-07	848	59039	2020-11-07	848	590.39
2020-11-08	758	57632	1.3	543	58175	5842297	2020-11-08	0	0	0	0	0	2020-11-08	758	58175	2020-11-08	758	581.75
2020-11-09	1063	80513	1.3	817	81330	5923627	2020-11-09	0	0	0	0	0	2020-11-09	1063	81330	2020-11-09	1063	813.3
2020-11-10	1080	79962	1.4	820	80782	6004409	2020-11-10	1	1	100	0	1	2020-11-10	1081	80783	2020-11-10	1081	807.83
2020-11-11	1106	75359	1.5	884	76243	6080652	2020-11-11	0	0	0	0	0	2020-11-11	1106	76243	2020-11-11	1106	762.43
2020-11-12	1067	73416	1.5	813	74229	6154881	2020-11-12	0	0	0	0	0	2020-11-12	1067	74229	2020-11-12	1067	742.29
2020-11-13	1158	71135	1.6	906	72041	6226922	2020-11-13	0	0	0	0	0	2020-11-13	1158	72041	2020-11-13	1158	720.41
2020-11-14	1056	55490	1.9	635	56125	6283047	2020-11-14	0	0	0	0	0	2020-11-14	1056	56125	2020-11-14	1056	561.25
2020-11-15	1006	54668	1.8	638	55306	6338353	2020-11-15	1	1	100	0	1	2020-11-15	1007	55307	2020-11-15	1007	553.07
2020-11-16	1263	78430	1.6	884	79314	6417667	2020-11-16	0	0	0	0	0	2020-11-16	1263	79314	2020-11-16	1263	793.14
2020-11-17	1338	81597	1.6	945	82542	6500209	2020-11-17	0	0	0	0	0	2020-11-17	1338	82542	2020-11-17	1338	825.42
2020-11-18	1350	79073	1.7	858	79931	6580140	2020-11-18	0	0	0	0	0	2020-11-18	1350	79931	2020-11-18	1350	799.31
2020-11-19	1236	74540	1.7	861	75401	6655541	2020-11-19	0	0	0	0	0	2020-11-19	1236	75401	2020-11-19	1236	754.01
2020-11-20	1256	71741	1.8	853	72594	6728135	2020-11-20	0	0	0	0	0	2020-11-20	1256	72594	2020-11-20	1256	725.94
2020-11-21	1009	57111	1.8	625	57736	6785871	2020-11-21	0	0	0	0	0	2020-11-21	1009	57736	2020-11-21	1009	577.36
2020-11-22	1014	60359	1.7	629	60988	6846859	2020-11-22	0	0	0	0	0	2020-11-22	1014	60988	2020-11-22	1014	609.88
2020-11-23	1196	76513	1.6	903	77416	6924275	2020-11-23	0	0	0	0	0	2020-11-23	1196	77416	2020-11-23	1196	774.16
2020-11-24	1339	82796	1.6	952	83748	7008023	2020-11-24	1	1	100	0	1	2020-11-24	1340	83749	2020-11-24	1340	837.49
2020-11-25	1320	79339	1.7	934	80273	7088296	2020-11-25	0	0	0	0	0	2020-11-25	1320	80273	2020-11-25	1320	802.73
2020-11-26	1275	79445	1.6	956	80401	7168697	2020-11-26	0	0	0	0	0	2020-11-26	1275	80401	2020-11-26	1275	804.01
2020-11-27	1321	71363	1.9	809	72172	7240869	2020-11-27	1	1	100	0	1	2020-11-27	1322	72173	2020-11-27	1322	721.73
2020-11-28	1160	55970	2.1	641	56611	7297480	2020-11-28	0	0	0	0	0	2020-11-28	1160	56611	2020-11-28	1160	566.11
2020-11-29	1177	57425	2	644	58069	7355549	2020-11-29	0	0	0	0	0	2020-11-29	1177	58069	2020-11-29	1177	580.69
2020-11-30	1553	79750	1.9	1046	80796	7436345	2020-11-30	3	3	100	0	3	2020-11-30	1556	80799	2020-11-30	1556	807.99
2020-12-01	1724	81585	2.1	976	82561	7518906	2020-12-01	1	1	100	0	1	2020-12-01	1725	82562	2020-12-01	1725	825.62
2020-12-02	1890	83860	2.3	1022	84882	7603788	2020-12-02	0	0	0	0	0	2020-12-02	1890	84882	2020-12-02	1890	848.82
2020-12-03	1924	87337	2.2	1087	88424	7692212	2020-12-03	2	2	100	0	2	2020-12-03	1926	88426	2020-12-03	1926	884.26
2020-12-04	2035	80897	2.5	981	81878	7774090	2020-12-04	0	0	0	0	0	2020-12-04	2035	81878	2020-12-04	2035	818.78
2020-12-05	1722	62699	2.7	698	63397	7837487	2020-12-05	0	0	0	0	0	2020-12-05	1722	63397	2020-12-05	1722	633.97
2020-12-06	1985	68449	2.9	738	69187	7906674	2020-12-06	3	28	10.7	0	28	2020-12-06	1988	69215	2020-12-06	1988	692.15
2020-12-07	2764	97193	2.8	1191	98384	8005058	2020-12-07	6	50	12	0	50	2020-12-07	2770	98434	2020-12-07	2770	984.34
2020-12-08	3138	109307	2.9	1223	110530	8115588	2020-12-08	4	4	100	0	4	2020-12-08	3142	110534	2020-12-08	3142	1105.34
2020-12-09	3200	108424	3	1227	109651	8225239	2020-12-09	7	8	87.5	0	8	2020-12-09	3207	109659	2020-12-09	3207	1096.59
2020-12-10	3304	108404	3	1268	109672	8334911	2020-12-10	31	479	6.5	0	479	2020-12-10	3335	110151	2020-12-10	3335	1101.51
2020-12-11	3314	101142	3.3	1235	102377	8437288	2020-12-11	54	54	100	0	54	2020-12-11	3368	102431	2020-12-11	3368	1024.31
2020-12-12	3098	84639	3.7	913	85552	8522840	2020-12-12	37	90	41.1	0	90	2020-12-12	3135	85642	2020-12-12	3135	856.42
2020-12-13	3172	85879	3.7	976	86855	8609695	2020-12-13	45	45	100	1	46	2020-12-13	3217	86901	2020-12-13	3217	869.01
2020-12-14	4005	121144	3.3	1449	122593	8732288	2020-12-14	55	64	85.9	0	64	2020-12-14	4060	122657	2020-12-14	4060	1226.57
2020-12-15	4314	132753	3.2	1744	134497	8866785	2020-12-15	49	58	84.5	0	58	2020-12-15	4363	134555	2020-12-15	4363	1345.55
2020-12-16	4408	134799	3.3	1804	136603	9003388	2020-12-16	75	143	52.4	0	143	2020-12-16	4483	136746	2020-12-16	4483	1367.46
2020-12-17	3635	132251	2.7	1636	133887	9137275	2020-12-17	78	85	91.8	1	86	2020-12-17	3713	133973	2020-12-17	3713	1339.73
2020-12-18	3149	128703	2.4	1540	130243	9267518	2020-12-18	118	218	54.1	2	220	2020-12-18	3267	130463	2020-12-18	3267	1304.63
2020-12-19	2765	113899	2.4	1217	115116	9382634	2020-12-19	79	79	100	2	81	2020-12-19	2844	115197	2020-12-19	2844	1151.97
2020-12-20	2464	119697	2.1	1230	120927	9503561	2020-12-20	94	94	100	7	101	2020-12-20	2558	121028	2020-12-20	2558	1210.28
2020-12-21	3114	166226	1.9	2067	168293	9671854	2020-12-21	143	143	100	5	148	2020-12-21	3257	168441	2020-12-21	3257	1684.41
2020-12-22	2893	161408	1.8	2118	163526	9835380	2020-12-22	185	185	100	4	189	2020-12-22	3078	163715	2020-12-22	3078	1637.15
2020-12-23	3095	118638	2.6	1952	120590	9955970	2020-12-23	184	184	100	9	193	2020-12-23	3279	120783	2020-12-23	3279	1207.83
2020-12-24	1487	38015	3.9	851	38866	9994836	2020-12-24	88	88	100	3	91	2020-12-24	1575	38957	2020-12-24	1575	389.57
2020-12-25	1608	38567	4.2	815	39382	10034218	2020-12-25	85	85	100	6	91	2020-12-25	1693	39473	2020-12-25	1693	394.73
2020-12-26	2697	61547	4.4	1303	62850	10097068	2020-12-26	120	120	100	11	131	2020-12-26	2817	62981	2020-12-26	2817	629.81
2020-12-27	2196	65970	3.3	1187	67157	10164225	2020-12-27	127	127	100	7	134	2020-12-27	2323	67291	2020-12-27	2323	672.91
2020-12-28	3093	110382	2.8	1878	112260	10276485	2020-12-28	109	109	100	4	113	2020-12-28	3202	112373	2020-12-28	3202	1123.73
2020-12-29	2500	115921	2.2	1968	117889	10394374	2020-12-29	139	139	100	6	145	2020-12-29	2639	118034	2020-12-29	2639	1180.34
2020-12-30	2787	109238	2.6	2142	111380	10505754	2020-12-30	133	133	100	5	138	2020-12-30	2920	111518	2020-12-30	2920	1115.18
2020-12-31	1238	33680	3.7	782	34462	10540216	2020-12-31	78	79	98.7	2	81	2020-12-31	1316	34543	2020-12-31	1316	345.43
2021-01-01	1214	31343	3.9	678	32021	10572237	2021-01-01	35	35	100	0	35	2021-01-01	1249	32056	2021-01-01	1249	320.56
2021-01-02	2063	72016	2.9	1437	73453	10645690	2021-01-02	51	51	100	1	52	2021-01-02	2114	73505	2021-01-02	2114	735.05
2021-01-03	1682	64377	2.6	1246	65623	10711313	2021-01-03	56	57	98.2	0	57	2021-01-03	1738	65680	2021-01-03	1738	656.8
2021-01-04	2484	105290	2.4	2071	107361	10818674	2021-01-04	51	123	41.5	1	124	2021-01-04	2535	107485	2021-01-04	2535	1074.85
2021-01-05	1938	103439	1.9	2138	105577	10924251	2021-01-05	35	37	94.6	1	38	2021-01-05	1973	105615	2021-01-05	1973	1056.15
2021-01-06	1667	95109	1.8	1926	97035	11021286	2021-01-06	35	2296	1.5	17	2313	2021-01-06	1702	99348	2021-01-06	1702	993.48
2021-01-07	1593	84622	1.9	1799	86421	11107707	2021-01-07	35	35	100	0	35	2021-01-07	1628	86456	2021-01-07	1628	864.56
2021-01-08	1438	74906	1.9	1664	76570	11184277	2021-01-08	24	26	92.3	0	26	2021-01-08	1462	76596	2021-01-08	1462	765.96
2021-01-09	1206	52306	2.3	1215	53521	11237798	2021-01-09	11	11	100	1	12	2021-01-09	1217	53533	2021-01-09	1217	535.33
2021-01-10	999	47677	2.1	1077	48754	11286552	2021-01-10	19	19	100	1	20	2021-01-10	1018	48774	2021-01-10	1018	487.74
2021-01-11	1364	80713	1.7	1998	82711	11369263	2021-01-11	19	27	70.4	2	29	2021-01-11	1383	82740	2021-01-11	1383	827.4
2021-01-12	1264	84235	1.5	1956	86191	11455454	2021-01-12	8	11	72.7	1	12	2021-01-12	1272	86203	2021-01-12	1272	862.03
2021-01-13	1124	77067	1.5	1793	78860	11534314	2021-01-13	10	10	100	3	13	2021-01-13	1134	78873	2021-01-13	1134	788.73
2021-01-14	1016	104730	1	2007	106737	11641051	2021-01-14	10	27	37	1	28	2021-01-14	1026	106765	2021-01-14	1026	1067.65
2021-01-15	858	99112	0.9	1795	100907	11741958	2021-01-15	20	34	58.8	1	35	2021-01-15	878	100942	2021-01-15	878	1009.42
2021-01-16	725	76145	1	1215	77360	11819318	2021-01-16	20	50	40	0	50	2021-01-16	745	77410	2021-01-16	745	774.1
2021-01-17	678	74047	0.9	1226	75273	11894591	2021-01-17	14	33	42.4	1	34	2021-01-17	692	75307	2021-01-17	692	753.07
2021-01-18	936	109096	0.9	2298	111394	12005985	2021-01-18	16	82	19.5	1	83	2021-01-18	952	111477	2021-01-18	952	1114.77
2021-01-19	920	122518	0.8	2669	125187	12131172	2021-01-19	10	38	26.3	1	39	2021-01-19	930	125226	2021-01-19	930	1252.26
2021-01-20	780	114318	0.7	2359	116677	12247849	2021-01-20	17	58	29.3	0	58	2021-01-20	797	116735	2021-01-20	797	1167.35
2021-01-21	864	124001	0.7	2728	126729	12374578	2021-01-21	15	52	28.8	1	53	2021-01-21	879	126782	2021-01-21	879	1267.82
2021-01-22	718	111020	0.6	2132	113152	12487730	2021-01-22	10	45	22.2	0	45	2021-01-22	728	113197	2021-01-22	728	1131.97
2021-01-23	594	80398	0.7	1385	81783	12569513	2021-01-23	13	25	52	0	25	2021-01-23	607	81808	2021-01-23	607	818.08
2021-01-24	517	78571	0.7	1483	80054	12649567	2021-01-24	21	3006	0.7	7	3013	2021-01-24	538	83067	2021-01-24	538	830.67
2021-01-25	725	123979	0.6	3003	126982	12776549	2021-01-25	13	85	15.3	2	87	2021-01-25	738	127069	2021-01-25	738	1270.69
2021-01-26	688	121055	0.6	2846	123901	12900450	2021-01-26	8	11	72.7	2	13	2021-01-26	696	123914	2021-01-26	696	1239.14
2021-01-27	536	115202	0.5	2442	117644	13018094	2021-01-27	6	6	100	0	6	2021-01-27	542	117650	2021-01-27	542	1176.5
2021-01-28	511	135506	0.4	3231	138737	13156831	2021-01-28	5	5	100	0	5	2021-01-28	516	138742	2021-01-28	516	1387.42
2021-01-29	406	115613	0.4	2562	118175	13275006	2021-01-29	9	9	100	0	9	2021-01-29	415	118184	2021-01-29	415	1181.84
2021-01-30	364	81575	0.4	1594	83169	13358175	2021-01-30	2	2	100	0	2	2021-01-30	366	83171	2021-01-30	366	831.71
2021-01-31	388	75998	0.5	1545	77543	13435718	2021-01-31	6	6	100	0	6	2021-01-31	394	77549	2021-01-31	394	775.49
2021-02-01	505	124835	0.4	3261	128096	13563814	2021-02-01	8	4994	0.2	1	4995	2021-02-01	513	133091	2021-02-01	513	1330.91
2021-02-02	488	116483	0.4	3042	119525	13683339	2021-02-02	9	4742	0.2	3	4745	2021-02-02	497	124270	2021-02-02	497	1242.7
2021-02-03	432	112445	0.4	2726	115171	13798510	2021-02-03	10	4980	0.2	0	4980	2021-02-03	442	120151	2021-02-03	442	1201.51
2021-02-04	443	144585	0.3	3853	148438	13946948	2021-02-04	7	4579	0.2	0	4579	2021-02-04	450	153017	2021-02-04	450	1530.17
2021-02-05	410	129843	0.3	2963	132806	14079754	2021-02-05	7	4444	0.2	2	4446	2021-02-05	417	137252	2021-02-05	417	1372.52
2021-02-06	432	89451	0.5	1823	91274	14171028	2021-02-06	10	2646	0.4	2	2648	2021-02-06	442	93922	2021-02-06	442	939.22
2021-02-07	389	77275	0.5	1685	78960	14249988	2021-02-07	13	3068	0.4	1	3069	2021-02-07	402	82029	2021-02-07	402	820.29
2021-02-08	445	125149	0.4	3664	128813	14378801	2021-02-08	13	7182	0.2	0	7182	2021-02-08	458	135995	2021-02-08	458	1359.95
2021-02-09	460	115514	0.4	3213	118727	14497528	2021-02-09	6	6252	0.1	5	6257	2021-02-09	466	124984	2021-02-09	466	1249.84
2021-02-10	447	119870	0.4	3091	122961	14620489	2021-02-10	13	7240	0.2	3	7243	2021-02-10	460	130204	2021-02-10	460	1302.04
2021-02-11	376	148825	0.3	4116	152941	14773430	2021-02-11	13	9348	0.1	2	9350	2021-02-11	389	162291	2021-02-11	389	1622.91
2021-02-12	316	128359	0.2	3208	131567	14904997	2021-02-12	9	9375	0.1	2	9377	2021-02-12	325	140944	2021-02-12	325	1409.44
2021-02-13	335	88178	0.4	1927	90105	14995102	2021-02-13	15	4911	0.3	4	4915	2021-02-13	350	95020	2021-02-13	350	950.2
2021-02-14	341	83135	0.4	1811	84946	15080048	2021-02-14	20	4870	0.4	3	4873	2021-02-14	361	89819	2021-02-14	361	898.19
2021-02-15	403	126872	0.3	3819	130691	15210739	2021-02-15	48	17491	0.3	7	17498	2021-02-15	451	148189	2021-02-15	451	1481.89
2021-02-16	522	121091	0.4	3509	124600	15335339	2021-02-16	58	17284	0.3	17	17301	2021-02-16	580	141901	2021-02-16	580	1419.01
2021-02-17	512	120945	0.4	3191	124136	15459475	2021-02-17	86	26606	0.3	24	26630	2021-02-17	598	150766	2021-02-17	598	1507.66
2021-02-18	546	149217	0.4	4591	153808	15613283	2021-02-18	52	30533	0.2	18	30551	2021-02-18	598	184359	2021-02-18	598	1843.59
2021-02-19	458	125578	0.4	3213	128791	15742074	2021-02-19	86	34695	0.2	33	34728	2021-02-19	544	163519	2021-02-19	544	1635.19
2021-02-20	434	95357	0.5	2267	97624	15839698	2021-02-20	61	21978	0.3	24	22002	2021-02-20	495	119626	2021-02-20	495	1196.26
2021-02-21	473	94734	0.5	2183	96917	15936615	2021-02-21	92	20606	0.4	29	20635	2021-02-21	565	117552	2021-02-21	565	1175.52
2021-02-22	593	144247	0.4	4577	148824	16085439	2021-02-22	96	26357	0.4	17	26374	2021-02-22	689	175198	2021-02-22	689	1751.98
2021-02-23	604	135446	0.4	4180	139626	16225065	2021-02-23	98	30208	0.3	31	30239	2021-02-23	702	169865	2021-02-23	702	1698.65
2021-02-24	541	132055	0.4	3845	135900	16360965	2021-02-24	90	30347	0.3	41	30388	2021-02-24	631	166288	2021-02-24	631	1662.88
2021-02-25	545	163449	0.3	5180	168629	16529594	2021-02-25	83	28979	0.3	18	28997	2021-02-25	628	197626	2021-02-25	628	1976.26
2021-02-26	500	148907	0.3	4459	153366	16682960	2021-02-26	111	37032	0.3	21	37053	2021-02-26	611	190419	2021-02-26	611	1904.19
2021-02-27	429	117072	0.4	3216	120288	16803248	2021-02-27	89	22956	0.4	18	22974	2021-02-27	518	143262	2021-02-27	518	1432.62
2021-02-28	477	114895	0.4	3247	118142	16921390	2021-02-28	111	24848	0.4	11	24859	2021-02-28	588	143001	2021-02-28	588	1430.01
2021-03-01	598	163379	0.4	5538	168917	17090307	2021-03-01	88	36260	0.2	35	36295	2021-03-01	686	205212	2021-03-01	686	2052.12
2021-03-02	601	155988	0.4	5171	161159	17251466	2021-03-02	104	39180	0.3	32	39212	2021-03-02	705	200371	2021-03-02	705	2003.71
2021-03-03	554	151787	0.4	4753	156540	17408006	2021-03-03	104	45132	0.2	43	45175	2021-03-03	658	201715	2021-03-03	658	2017.15
2021-03-04	489	180801	0.3	6278	187079	17595085	2021-03-04	175	57378	0.3	64	57442	2021-03-04	664	244521	2021-03-04	664	2445.21
2021-03-05	470	150624	0.3	4623	155247	17750332	2021-03-05	167	65861	0.3	80	65941	2021-03-05	637	221188	2021-03-05	637	2211.88
2021-03-06	452	112303	0.4	3179	115482	17865814	2021-03-06	128	39110	0.3	60	39170	2021-03-06	580	154652	2021-03-06	580	1546.52
2021-03-07	457	118231	0.4	3412	121643	17987457	2021-03-07	197	41110	0.5	64	41174	2021-03-07	654	162817	2021-03-07	654	1628.17
2021-03-08	602	164383	0.4	6054	170437	18157894	2021-03-08	229	65636	0.3	94	65730	2021-03-08	831	236167	2021-03-08	831	2361.67
2021-03-09	637	150185	0.4	5307	155492	18313386	2021-03-09	176	64031	0.3	111	64142	2021-03-09	813	219634	2021-03-09	813	2196.34
2021-03-10	552	148571	0.4	5031	153602	18466988	2021-03-10	232	59320	0.4	87	59407	2021-03-10	784	213009	2021-03-10	784	2130.09
2021-03-11	583	179979	0.3	6561	186540	18653528	2021-03-11	158	60284	0.3	102	60386	2021-03-11	741	246926	2021-03-11	741	2469.26
2021-03-12	485	156029	0.3	5194	161223	18814751	2021-03-12	159	61588	0.3	84	61672	2021-03-12	644	222895	2021-03-12	644	2228.95
2021-03-13	465	126860	0.4	4662	131522	18946273	2021-03-13	149	56991	0.3	73	57064	2021-03-13	614	188586	2021-03-13	614	1885.86
2021-03-14	488	130395	0.4	4343	134738	19081011	2021-03-14	175	74593	0.2	104	74697	2021-03-14	663	209435	2021-03-14	663	2094.35
2021-03-15	642	180984	0.4	7337	188321	19269332	2021-03-15	252	113296	0.2	175	113471	2021-03-15	894	301792	2021-03-15	894	3017.92
2021-03-16	743	173266	0.4	6639	179905	19449237	2021-03-16	256	119319	0.2	174	119493	2021-03-16	999	299398	2021-03-16	999	2993.98
2021-03-17	674	161900	0.4	5916	167816	19617053	2021-03-17	185	105861	0.2	179	106040	2021-03-17	859	273856	2021-03-17	859	2738.56
2021-03-18	654	186749	0.4	7097	193846	19810899	2021-03-18	210	126827	0.2	199	127026	2021-03-18	864	320872	2021-03-18	864	3208.72
2021-03-19	648	159511	0.4	5288	164799	19975698	2021-03-19	141	93403	0.2	166	93569	2021-03-19	789	258368	2021-03-19	789	2583.68
2021-03-20	584	126174	0.5	4485	130659	20106357	2021-03-20	132	58281	0.2	99	58380	2021-03-20	716	189039	2021-03-20	716	1890.39
2021-03-21	564	131107	0.4	4361	135468	20241825	2021-03-21	199	91727	0.2	198	91925	2021-03-21	763	227393	2021-03-21	763	2273.93
2021-03-22	786	180150	0.4	7630	187780	20429605	2021-03-22	223	135937	0.2	247	136184	2021-03-22	1009	323964	2021-03-22	1009	3239.64
2021-03-23	814	174125	0.5	6783	180908	20610513	2021-03-23	189	140946	0.1	243	141189	2021-03-23	1003	322097	2021-03-23	1003	3220.97
2021-03-24	786	167347	0.5	6320	173667	20784180	2021-03-24	187	122928	0.2	208	123136	2021-03-24	973	296803	2021-03-24	973	2968.03
2021-03-25	643	184489	0.3	7376	191865	20976045	2021-03-25	225	147685	0.2	264	147949	2021-03-25	868	339814	2021-03-25	868	3398.14
2021-03-26	711	169205	0.4	5848	175053	21151098	2021-03-26	166	133572	0.1	265	133837	2021-03-26	877	308890	2021-03-26	877	3088.9
2021-03-27	675	116400	0.6	3950	120350	21271448	2021-03-27	149	66650	0.2	153	66803	2021-03-27	824	187153	2021-03-27	824	1871.53
2021-03-28	613	119594	0.5	3864	123458	21394906	2021-03-28	152	64663	0.2	135	64798	2021-03-28	765	188256	2021-03-28	765	1882.56
2021-03-29	775	180192	0.4	7389	187581	21582487	2021-03-29	247	106734	0.2	223	106957	2021-03-29	1022	294538	2021-03-29	1022	2945.38
2021-03-30	680	187317	0.4	7415	194732	21777219	2021-03-30	227	115730	0.2	260	115990	2021-03-30	907	310722	2021-03-30	907	3107.22
2021-03-31	693	187608	0.4	7257	194865	21972084	2021-03-31	137	94886	0.1	166	95052	2021-03-31	830	289917	2021-03-31	830	2899.17
2021-04-01	713	134354	0.5	5299	139653	22111737	2021-04-01	193	103433	0.2	219	103652	2021-04-01	906	243305	2021-04-01	906	2433.05
2021-04-02	551	109610	0.5	4253	113863	22225600	2021-04-02	187	96868	0.2	236	97104	2021-04-02	738	210967	2021-04-02	738	2109.67
2021-04-03	527	124124	0.4	4554	128678	22354278	2021-04-03	174	83622	0.2	218	83840	2021-04-03	701	212518	2021-04-03	701	2125.18
2021-04-04	463	160156	0.3	6186	166342	22520620	2021-04-04	165	99195	0.2	198	99393	2021-04-04	628	265735	2021-04-04	628	2657.35
2021-04-05	558	172994	0.3	6405	179399	22700019	2021-04-05	267	195997	0.1	417	196414	2021-04-05	825	375813	2021-04-05	825	3758.13
2021-04-06	705	199624	0.4	8585	208209	22908228	2021-04-06	266	214145	0.1	488	214633	2021-04-06	971	422842	2021-04-06	971	4228.42
2021-04-07	722	169860	0.4	6754	176614	23084842	2021-04-07	243	190724	0.1	460	191184	2021-04-07	965	367798	2021-04-07	965	3677.98
2021-04-08	723	184824	0.4	8033	192857	23277699	2021-04-08	256	234399	0.1	477	234876	2021-04-08	979	427733	2021-04-08	979	4277.33
2021-04-09	726	166141	0.4	6557	172698	23450397	2021-04-09	194	190313	0.1	459	190772	2021-04-09	920	363470	2021-04-09	920	3634.7
2021-04-10	552	145900	0.4	5659	151559	23601956	2021-04-10	142	92670	0.2	234	92904	2021-04-10	694	244463	2021-04-10	694	2444.63
2021-04-11	538	148565	0.4	5499	154064	23756020	2021-04-11	202	162532	0.1	392	162924	2021-04-11	740	316988	2021-04-11	740	3169.88
2021-04-12	768	195992	0.4	8541	204533	23960553	2021-04-12	286	275906	0.1	668	276574	2021-04-12	1054	481107	2021-04-12	1054	4811.07
2021-04-13	744	183319	0.4	7531	190850	24151403	2021-04-13	234	225016	0.1	503	225519	2021-04-13	978	416369	2021-04-13	978	4163.69
2021-04-14	729	175598	0.4	7077	182675	24334078	2021-04-14	232	210345	0.1	486	210831	2021-04-14	961	393506	2021-04-14	961	3935.06
2021-04-15	733	192759	0.4	8521	201280	24535358	2021-04-15	297	254089	0.1	593	254682	2021-04-15	1030	455962	2021-04-15	1030	4559.62
2021-04-16	707	161378	0.4	6421	167799	24703157	2021-04-16	224	202356	0.1	525	202881	2021-04-16	931	370680	2021-04-16	931	3706.8
2021-04-17	657	137361	0.5	5143	142504	24845661	2021-04-17	149	76990	0.2	194	77184	2021-04-17	806	219688	2021-04-17	806	2196.88
2021-04-18	715	146687	0.5	5381	152068	24997729	2021-04-18	240	148720	0.2	391	149111	2021-04-18	955	301179	2021-04-18	955	3011.79
2021-04-19	873	192045	0.5	8108	200153	25197882	2021-04-19	285	283978	0.1	751	284729	2021-04-19	1158	484882	2021-04-19	1158	4848.82
2021-04-20	845	181724	0.5	7452	189176	25387058	2021-04-20	279	254917	0.1	601	255518	2021-04-20	1124	444694	2021-04-20	1124	4446.94
2021-04-21	697	180643	0.4	6807	187450	25574508	2021-04-21	263	270826	0.1	702	271528	2021-04-21	960	458978	2021-04-21	960	4589.78
2021-04-22	638	215337	0.3	9136	224473	25798981	2021-04-22	242	338618	0.1	823	339441	2021-04-22	880	563914	2021-04-22	880	5639.14
2021-04-23	626	174078	0.4	6480	180558	25979539	2021-04-23	216	299337	0.1	715	300052	2021-04-23	842	480610	2021-04-23	842	4806.1
2021-04-24	567	135084	0.4	4495	139579	26119118	2021-04-24	177	166032	0.1	460	166492	2021-04-24	744	306071	2021-04-24	744	3060.71
2021-04-25	600	148010	0.4	4622	152632	26271750	2021-04-25	193	201992	0.1	587	202579	2021-04-25	793	355211	2021-04-25	793	3552.11
2021-04-26	775	186346	0.4	7394	193740	26465490	2021-04-26	356	369843	0.1	1018	370861	2021-04-26	1131	564601	2021-04-26	1131	5646.01
2021-04-27	896	172691	0.5	6430	179121	26644611	2021-04-27	310	293967	0.1	729	294696	2021-04-27	1206	473817	2021-04-27	1206	4738.17
2021-04-28	811	178873	0.5	6389	185262	26829873	2021-04-28	288	296493	0.1	749	297242	2021-04-28	1099	482504	2021-04-28	1099	4825.04
2021-04-29	806	218188	0.4	8659	226847	27056720	2021-04-29	361	413292	0.1	1068	414360	2021-04-29	1167	641207	2021-04-29	1167	6412.07
2021-04-30	761	131782	0.6	4418	136200	27192920	2021-04-30	236	228090	0.1	601	228691	2021-04-30	997	364891	2021-04-30	997	3648.91
2021-05-01	694	126833	0.5	4039	130872	27323792	2021-05-01	218	187350	0.1	528	187878	2021-05-01	912	318750	2021-05-01	912	3187.5
2021-05-02	714	147057	0.5	4337	151394	27475186	2021-05-02	254	232685	0.1	722	233407	2021-05-02	968	384801	2021-05-02	968	3848.01
2021-05-03	1022	183623	0.6	7008	190631	27665817	2021-05-03	342	368568	0.1	1123	369691	2021-05-03	1364	560322	2021-05-03	1364	5603.22
2021-05-04	972	171457	0.6	6059	177516	27843333	2021-05-04	352	291386	0.1	787	292173	2021-05-04	1324	469689	2021-05-04	1324	4696.89
2021-05-05	1060	189771	0.6	6593	196364	28039697	2021-05-05	319	329503	0.1	880	330383	2021-05-05	1379	526747	2021-05-05	1379	5267.47
2021-05-06	884	226153	0.4	8384	234537	28274234	2021-05-06	323	450433	0.1	1246	451679	2021-05-06	1207	686216	2021-05-06	1207	6862.16
2021-05-07	900	193617	0.5	6530	200147	28474381	2021-05-07	346	409522	0.1	1050	410572	2021-05-07	1246	610719	2021-05-07	1246	6107.19
2021-05-08	849	140620	0.6	4318	144938	28619319	2021-05-08	242	243559	0.1	695	244254	2021-05-08	1091	389192	2021-05-08	1091	3891.92
2021-05-09	799	158169	0.5	4691	162860	28782179	2021-05-09	272	272024	0.1	793	272817	2021-05-09	1071	435677	2021-05-09	1071	4356.77
2021-05-10	1135	202572	0.6	7275	209847	28992026	2021-05-10	439	494420	0.1	1436	495856	2021-05-10	1574	705703	2021-05-10	1574	7057.03
2021-05-11	1296	190875	0.7	6815	197690	29189716	2021-05-11	451	395520	0.1	1040	396560	2021-05-11	1747	594250	2021-05-11	1747	5942.5
2021-05-12	1156	214479	0.5	6812	221291	29411007	2021-05-12	472	427837	0.1	1094	428931	2021-05-12	1628	650222	2021-05-12	1628	6502.22
2021-05-13	903	173645	0.5	4893	178538	29589545	2021-05-13	358	297432	0.1	863	298295	2021-05-13	1261	476833	2021-05-13	1261	4768.33
2021-05-14	872	162525	0.5	4903	167428	29756973	2021-05-14	366	326069	0.1	925	326994	2021-05-14	1238	494422	2021-05-14	1238	4944.22
2021-05-15	942	135467	0.7	3955	139422	29896395	2021-05-15	311	265783	0.1	793	266576	2021-05-15	1253	405998	2021-05-15	1253	4059.98
2021-05-16	922	163924	0.6	4373	168297	30064692	2021-05-16	380	307952	0.1	922	308874	2021-05-16	1302	477171	2021-05-16	1302	4771.71
2021-05-17	1146	196531	0.6	6613	203144	30267836	2021-05-17	455	498579	0.1	1509	500088	2021-05-17	1601	703232	2021-05-17	1601	7032.32
2021-05-18	1160	173308	0.7	5721	179029	30446865	2021-05-18	387	395880	0.1	1158	397038	2021-05-18	1547	576067	2021-05-18	1547	5760.67
2021-05-19	1131	170564	0.7	5223	175787	30622652	2021-05-19	359	393517	0.1	1167	394684	2021-05-19	1490	570471	2021-05-19	1490	5704.71
2021-05-20	1016	207698	0.5	6678	214376	30837028	2021-05-20	438	488883	0.1	1393	490276	2021-05-20	1454	704652	2021-05-20	1454	7046.52
2021-05-21	824	179913	0.5	5314	185227	31022255	2021-05-21	366	470444	0.1	1350	471794	2021-05-21	1190	657021	2021-05-21	1190	6570.21
2021-05-22	788	109785	0.7	2826	112611	31134866	2021-05-22	280	265572	0.1	816	266388	2021-05-22	1068	378999	2021-05-22	1068	3789.99
2021-05-23	801	130187	0.6	3222	133409	31268275	2021-05-23	228	253277	0.1	791	254068	2021-05-23	1029	387477	2021-05-23	1029	3874.77
2021-05-24	864	144410	0.6	3606	148016	31416291	2021-05-24	313	335000	0.1	1129	336129	2021-05-24	1177	484145	2021-05-24	1177	4841.45
2021-05-25	1093	165985	0.7	5134	171119	31587410	2021-05-25	455	497129	0.1	1681	498810	2021-05-25	1548	669929	2021-05-25	1548	6699.29
2021-05-26	1192	147375	0.8	4143	151518	31738928	2021-05-26	397	359674	0.1	1121	360795	2021-05-26	1589	512313	2021-05-26	1589	5123.13
2021-05-27	997	194988	0.5	5643	200631	31939559	2021-05-27	447	480007	0.1	1484	481491	2021-05-27	1444	682122	2021-05-27	1444	6821.22
2021-05-28	921	148629	0.6	3884	152513	32092072	2021-05-28	393	492349	0.1	1553	493902	2021-05-28	1314	646415	2021-05-28	1314	6464.15
2021-05-29	811	91898	0.9	2293	94191	32186263	2021-05-29	292	223510	0.1	769	224279	2021-05-29	1103	318470	2021-05-29	1103	3184.7
2021-05-30	818	120119	0.7	2640	122759	32309022	2021-05-30	325	261252	0.1	876	262128	2021-05-30	1143	384887	2021-05-30	1143	3848.87
2021-05-31	1012	145121	0.7	4394	149515	32458537	2021-05-31	454	480806	0.1	1767	482573	2021-05-31	1466	632088	2021-05-31	1466	6320.88
2021-06-01	1104	125324	0.9	3783	129107	32587644	2021-06-01	362	370992	0.1	1202	372194	2021-06-01	1466	501301	2021-06-01	1466	5013.01
2021-06-02	924	135598	0.7	3802	139400	32727044	2021-06-02	350	348386	0.1	1167	349553	2021-06-02	1274	488953	2021-06-02	1274	4889.53
2021-06-03	754	184285	0.4	4937	189222	32916266	2021-06-03	350	454634	0.1	1556	456190	2021-06-03	1104	645412	2021-06-03	1104	6454.12
2021-06-04	704	138131	0.5	3717	141848	33058114	2021-06-04	348	434807	0.1	1417	436224	2021-06-04	1052	578072	2021-06-04	1052	5780.72
2021-06-05	623	76624	0.8	2010	78634	33136748	2021-06-05	239	213571	0.1	726	214297	2021-06-05	862	292931	2021-06-05	862	2929.31
2021-06-06	541	106680	0.5	2494	109174	33245922	2021-06-06	259	245870	0.1	956	246826	2021-06-06	800	356000	2021-06-06	800	3560
2021-06-07	622	123420	0.5	3788	127208	33373130	2021-06-07	307	438321	0.1	1677	439998	2021-06-07	929	567206	2021-06-07	929	5672.06
2021-06-08	511	103079	0.5	3077	106156	33479286	2021-06-08	241	340318	0.1	1214	341532	2021-06-08	752	447688	2021-06-08	752	4476.88
2021-06-09	476	106230	0.4	3065	109295	33588581	2021-06-09	239	309675	0.1	1114	310789	2021-06-09	715	420084	2021-06-09	715	4200.84
2021-06-10	417	150001	0.3	4247	154248	33742829	2021-06-10	216	410160	0.1	1476	411636	2021-06-10	633	565884	2021-06-10	633	5658.84
2021-06-11	312	102713	0.3	2870	105583	33848412	2021-06-11	212	402634	0.1	1393	404027	2021-06-11	524	509610	2021-06-11	524	5096.1
2021-06-12	245	56203	0.4	1592	57795	33906207	2021-06-12	118	206505	0.1	790	207295	2021-06-12	363	265090	2021-06-12	363	2650.9
2021-06-13	227	78619	0.3	1853	80472	33986679	2021-06-13	131	218218	0.1	845	219063	2021-06-13	358	299535	2021-06-13	358	2995.35
2021-06-14	312	91847	0.3	2968	94815	34081494	2021-06-14	183	384635	0	1613	386248	2021-06-14	495	481063	2021-06-14	495	4810.63
2021-06-15	305	84461	0.4	2661	87122	34168616	2021-06-15	151	309840	0	1170	311010	2021-06-15	456	398132	2021-06-15	456	3981.32
2021-06-16	286	87295	0.3	2575	89870	34258486	2021-06-16	156	283991	0.1	1093	285084	2021-06-16	442	374954	2021-06-16	442	3749.54
2021-06-17	216	110537	0.2	3238	113775	34372261	2021-06-17	116	346084	0	1389	347473	2021-06-17	332	461248	2021-06-17	332	4612.48
2021-06-18	200	80145	0.2	2431	82576	34454837	2021-06-18	131	337109	0	1191	338300	2021-06-18	331	420876	2021-06-18	331	4208.76
2021-06-19	172	49454	0.3	1469	50923	34505760	2021-06-19	98	178220	0.1	765	178985	2021-06-19	270	229908	2021-06-19	270	2299.08
2021-06-20	158	71464	0.2	2034	73498	34579258	2021-06-20	117	217341	0.1	865	218206	2021-06-20	275	291704	2021-06-20	275	2917.04
2021-06-21	193	74856	0.3	2709	77565	34656823	2021-06-21	142	375396	0	1556	376952	2021-06-21	335	454517	2021-06-21	335	4545.17
2021-06-22	179	68274	0.3	2498	70772	34727595	2021-06-22	122	260553	0	1013	261566	2021-06-22	301	332338	2021-06-22	301	3323.38
2021-06-23	112	30639	0.4	1147	31786	34759381	2021-06-23	44	78834	0.1	276	79110	2021-06-23	156	110896	2021-06-23	156	1108.96
Total	292350	33911345	0.9	848036	34759381	34759381	Total	32399	27899681	0.1	80731	27980412	Total	324749	62739793	Total	324749	627398
number of persons	292350	4908707	6	170231	4908707	4908707	number of persons	32399	3295266	1	14253	3295266	number of persons	324749		number of persons	324749	0
		5800000
		0.846329
		5429081
		0.904151
	test/person	10.8172

## Sheet: S2 Hospitalizations
S2: Hospitalizations
Date	Capital	Zealand	Southern Denmark	Central Jutland	Northern Jutland	Unknown region	Total
2020-01-27
2020-01-28
2020-01-29
2020-01-30
2020-01-31
2020-02-01
2020-02-02
2020-02-03
2020-02-04
2020-02-05
2020-02-06
2020-02-07
2020-02-08
2020-02-09
2020-02-10
2020-02-11
2020-02-12
2020-02-13
2020-02-14
2020-02-15
2020-02-16
2020-02-17
2020-02-18
2020-02-19
2020-02-20
2020-02-21
2020-02-22
2020-02-23
2020-02-24
2020-02-25
2020-02-26
2020-02-27
2020-02-28
2020-02-29
2020-03-01	1	0	0	0	0	0	1
2020-03-02	0	0	0	0	0	0	0
2020-03-03	1	0	0	0	0	0	1
2020-03-04	0	0	0	0	0	0	0
2020-03-05	1	0	0	0	0	0	1
2020-03-06	3	1	0	0	0	0	4
2020-03-07	0	0	0	0	0	0	0
2020-03-08	3	0	0	0	0	0	3
2020-03-09	3	6	0	0	0	0	9
2020-03-10	6	5	1	3	0	0	15
2020-03-11	4	4	2	0	0	0	10
2020-03-12	3	6	1	7	1	0	18
2020-03-13	13	2	3	7	1	0	26
2020-03-14	9	6	3	3	3	0	24
2020-03-15	18	5	3	4	3	0	33
2020-03-16	23	12	5	3	2	0	45
2020-03-17	25	8	5	6	3	0	47
2020-03-18	21	13	5	4	4	0	47
2020-03-19	29	6	6	4	5	0	50
2020-03-20	33	14	10	5	2	0	64
2020-03-21	14	10	4	4	2	0	34
2020-03-22	22	7	3	7	3	0	42
2020-03-23	43	11	10	16	5	0	85
2020-03-24	37	11	12	14	6	1	81
2020-03-25	40	18	12	14	6	0	90
2020-03-26	41	11	7	12	7	1	79
2020-03-27	38	15	18	11	5	0	87
2020-03-28	31	21	16	10	5	0	83
2020-03-29	25	9	9	4	4	1	52
2020-03-30	39	13	4	11	1	1	69
2020-03-31	28	8	4	9	2	0	51
2020-04-01	29	8	13	6	4	1	61
2020-04-02	38	13	6	10	5	0	72
2020-04-03	33	8	8	11	12	0	72
2020-04-04	26	7	0	7	3	1	44
2020-04-05	23	5	4	2	1	1	36
2020-04-06	28	10	7	4	1	1	51
2020-04-07	36	8	6	6	0	0	56
2020-04-08	14	5	5	3	1	0	28
2020-04-09	18	7	1	8	0	0	34
2020-04-10	16	7	1	6	3	1	34
2020-04-11	17	5	5	3	1	0	31
2020-04-12	13	5	3	4	2	0	27
2020-04-13	18	7	1	4	0	0	30
2020-04-14	22	8	3	10	1	1	45
2020-04-15	12	11	1	5	1	0	30
2020-04-16	17	6	1	9	0	0	33
2020-04-17	13	10	2	2	0	0	27
2020-04-18	15	9	1	2	0	0	27
2020-04-19	20	9	0	4	0	1	34
2020-04-20	16	11	2	4	0	0	33
2020-04-21	18	13	2	5	0	0	38
2020-04-22	15	9	3	2	0	0	29
2020-04-23	16	11	1	4	0	1	33
2020-04-24	9	9	1	2	1	0	22
2020-04-25	18	7	0	1	1	0	27
2020-04-26	20	2	1	3	0	0	26
2020-04-27	8	11	0	2	0	0	21
2020-04-28	12	2	1	0	0	0	15
2020-04-29	9	4	0	1	1	0	15
2020-04-30	10	5	0	1	0	1	17
2020-05-01	9	5	1	1	0	0	16
2020-05-02	14	5	0	5	0	0	24
2020-05-03	13	3	0	0	0	0	16
2020-05-04	8	3	0	3	0	1	15
2020-05-05	8	8	0	0	0	0	16
2020-05-06	4	2	0	0	0	0	6
2020-05-07	11	4	0	0	0	0	15
2020-05-08	6	2	1	0	0	0	9
2020-05-09	4	3	0	3	0	0	10
2020-05-10	7	2	1	0	0	0	10
2020-05-11	6	1	1	0	0	0	8
2020-05-12	6	0	0	2	0	0	8
2020-05-13	4	2	0	0	0	0	6
2020-05-14	9	2	2	0	0	0	13
2020-05-15	5	7	4	0	1	0	17
2020-05-16	1	1	2	1	0	0	5
2020-05-17	2	0	0	2	0	0	4
2020-05-18	9	2	2	1	0	0	14
2020-05-19	4	2	0	1	0	0	7
2020-05-20	2	3	0	2	0	0	7
2020-05-21	3	3	0	0	0	0	6
2020-05-22	9	2	0	2	0	0	13
2020-05-23	5	3	0	1	0	0	9
2020-05-24	1	1	0	0	0	0	2
2020-05-25	4	0	2	0	0	0	6
2020-05-26	7	0	3	0	1	0	11
2020-05-27	5	2	0	0	0	0	7
2020-05-28	5	0	0	0	0	0	5
2020-05-29	8	1	0	0	0	0	9
2020-05-30	5	1	0	1	0	0	7
2020-05-31	3	0	1	0	0	0	4
2020-06-01	3	0	1	1	0	0	5
2020-06-02	4	2	0	0	0	0	6
2020-06-03	1	2	0	0	0	0	3
2020-06-04	2	2	1	0	0	0	5
2020-06-05	7	1	1	0	0	0	9
2020-06-06	2	0	0	0	0	0	2
2020-06-07	3	0	1	0	0	0	4
2020-06-08	3	1	0	0	0	1	5
2020-06-09	0	1	0	0	0	0	1
2020-06-10	0	0	0	0	1	0	1
2020-06-11	0	0	0	0	1	0	1
2020-06-12	3	2	0	0	1	0	6
2020-06-13	3	1	0	0	0	0	4
2020-06-14	1	0	0	0	0	0	1
2020-06-15	1	1	0	0	0	0	2
2020-06-16	2	3	0	0	1	1	7
2020-06-17	2	0	1	0	2	0	5
2020-06-18	1	0	0	0	1	0	2
2020-06-19	2	2	0	0	0	0	4
2020-06-20	1	1	0	0	2	0	4
2020-06-21	2	0	0	1	1	0	4
2020-06-22	2	1	0	0	2	0	5
2020-06-23	1	0	0	2	1	0	4
2020-06-24	3	0	0	0	3	0	6
2020-06-25	3	1	0	0	1	0	5
2020-06-26	1	0	0	0	0	0	1
2020-06-27	1	1	0	1	1	0	4
2020-06-28	1	1	0	0	4	0	6
2020-06-29	1	0	0	0	2	0	3
2020-06-30	0	0	0	0	0	0	0
2020-07-01	1	1	0	0	0	0	2
2020-07-02	2	0	1	0	1	0	4
2020-07-03	0	0	0	1	0	0	1
2020-07-04	0	0	0	0	0	0	0
2020-07-05	1	0	1	0	0	0	2
2020-07-06	1	1	0	0	0	0	2
2020-07-07	1	0	0	0	1	0	2
2020-07-08	0	0	0	0	1	0	1
2020-07-09	1	1	1	0	0	0	3
2020-07-10	1	0	0	0	2	0	3
2020-07-11	4	0	0	0	1	0	5
2020-07-12	0	0	0	0	0	0	0
2020-07-13	0	0	0	0	0	0	0
2020-07-14	2	0	0	1	0	0	3
2020-07-15	2	1	0	0	0	0	3
2020-07-16	1	0	0	0	0	0	1
2020-07-17	2	1	0	0	0	0	3
2020-07-18	2	0	0	0	0	0	2
2020-07-19	1	1	0	0	0	0	2
2020-07-20	2	1	0	0	0	0	3
2020-07-21	2	0	0	0	0	0	2
2020-07-22	3	0	0	1	0	0	4
2020-07-23	0	0	0	0	1	0	1
2020-07-24	0	1	1	0	0	0	2
2020-07-25	2	2	1	0	0	0	5
2020-07-26	1	1	0	0	0	0	2
2020-07-27	2	1	0	0	0	0	3
2020-07-28	1	1	0	0	0	0	2
2020-07-29	2	2	0	2	0	0	6
2020-07-30	2	2	0	0	1	0	5
2020-07-31	0	0	1	2	0	0	3
2020-08-01	0	1	0	3	0	0	4
2020-08-02	0	2	0	0	0	0	2
2020-08-03	1	2	1	3	0	0	7
2020-08-04	1	3	0	1	0	0	5
2020-08-05	3	0	0	4	0	0	7
2020-08-06	0	1	1	0	1	0	3
2020-08-07	2	0	0	3	0	0	5
2020-08-08	0	1	0	2	0	0	3
2020-08-09	0	1	0	1	0	0	2
2020-08-10	1	1	0	2	0	0	4
2020-08-11	1	1	0	1	0	0	3
2020-08-12	1	1	0	0	1	0	3
2020-08-13	2	0	0	0	1	1	4
2020-08-14	2	1	0	2	0	1	6
2020-08-15	0	2	0	0	0	0	2
2020-08-16	1	0	0	3	1	0	5
2020-08-17	2	2	0	3	1	0	8
2020-08-18	1	0	0	0	0	0	1
2020-08-19	1	1	1	1	1	1	6
2020-08-20	1	1	0	5	0	0	7
2020-08-21	0	0	1	2	2	0	5
2020-08-22	2	0	0	0	1	0	3
2020-08-23	1	0	1	1	1	0	4
2020-08-24	1	0	0	1	0	1	3
2020-08-25	2	0	0	1	0	0	3
2020-08-26	2	3	0	0	1	2	8
2020-08-27	0	1	0	0	0	0	1
2020-08-28	2	0	0	1	1	0	4
2020-08-29	1	0	0	0	0	0	1
2020-08-30	2	0	0	1	0	0	3
2020-08-31	2	2	1	1	0	0	6
2020-09-01	1	0	0	0	0	0	1
2020-09-02	2	0	2	0	0	1	5
2020-09-03	2	0	0	1	0	1	4
2020-09-04	4	0	2	2	0	0	8
2020-09-05	5	0	1	4	2	0	12
2020-09-06	6	0	1	1	1	0	9
2020-09-07	5	0	1	1	0	0	7
2020-09-08	2	1	2	0	1	0	6
2020-09-09	8	1	2	1	1	0	13
2020-09-10	10	1	0	1	2	0	14
2020-09-11	4	3	0	3	1	0	11
2020-09-12	10	1	3	2	1	0	17
2020-09-13	5	2	2	1	0	0	10
2020-09-14	7	2	2	0	2	0	13
2020-09-15	9	0	0	3	1	1	14
2020-09-16	12	1	2	2	3	1	21
2020-09-17	3	3	0	3	3	1	13
2020-09-18	9	2	0	1	1	1	14
2020-09-19	10	2	4	4	4	0	24
2020-09-20	13	0	2	3	1	0	19
2020-09-21	10	1	4	1	4	1	21
2020-09-22	9	2	1	2	0	0	14
2020-09-23	12	5	2	2	3	0	24
2020-09-24	10	3	6	4	3	0	26
2020-09-25	12	1	2	1	2	0	18
2020-09-26	5	2	0	4	1	0	12
2020-09-27	10	3	3	2	1	0	19
2020-09-28	13	1	6	1	0	0	21
2020-09-29	6	0	2	4	2	0	14
2020-09-30	8	4	2	5	0	1	20
2020-10-01	7	2	4	8	2	0	23
2020-10-02	6	5	1	4	3	0	19
2020-10-03	9	0	0	2	0	0	11
2020-10-04	11	1	4	3	1	1	21
2020-10-05	15	2	2	8	2	1	30
2020-10-06	7	0	2	1	0	0	10
2020-10-07	9	2	1	3	1	0	16
2020-10-08	3	1	1	4	0	0	9
2020-10-09	3	2	3	4	2	1	15
2020-10-10	5	2	2	2	3	1	15
2020-10-11	6	1	2	3	2	0	14
2020-10-12	12	1	2	8	1	0	24
2020-10-13	8	1	3	4	1	2	19
2020-10-14	10	1	2	5	2	2	22
2020-10-15	11	0	1	4	5	0	21
2020-10-16	8	3	1	5	1	3	21
2020-10-17	8	2	1	3	1	0	15
2020-10-18	10	0	5	6	3	0	24
2020-10-19	10	5	3	5	1	1	25
2020-10-20	10	1	4	3	1	0	19
2020-10-21	13	2	4	5	1	0	25
2020-10-22	12	2	2	2	0	0	18
2020-10-23	11	5	2	3	4	2	27
2020-10-24	11	3	2	4	2	0	22
2020-10-25	13	1	7	2	3	1	27
2020-10-26	12	7	2	6	3	2	32
2020-10-27	16	1	4	9	4	1	35
2020-10-28	12	2	5	6	5	0	30
2020-10-29	18	2	8	5	4	0	37
2020-10-30	11	4	5	8	5	0	33
2020-10-31	21	5	6	4	4	0	40
2020-11-01	15	1	12	8	0	2	38
2020-11-02	21	4	8	4	3	0	40
2020-11-03	21	6	3	4	7	0	41
2020-11-04	22	11	6	7	6	0	52
2020-11-05	16	8	11	7	5	1	48
2020-11-06	14	2	6	8	2	0	32
2020-11-07	12	5	3	4	4	1	29
2020-11-08	14	7	7	6	4	1	39
2020-11-09	25	8	6	11	6	0	56
2020-11-10	15	6	6	7	2	1	37
2020-11-11	26	6	3	8	3	3	49
2020-11-12	14	3	5	10	0	2	34
2020-11-13	18	5	3	10	3	0	39
2020-11-14	16	7	2	6	2	1	34
2020-11-15	19	3	2	8	0	0	32
2020-11-16	26	6	3	11	4	0	50
2020-11-17	28	4	11	15	3	2	63
2020-11-18	19	6	7	11	3	0	46
2020-11-19	14	9	6	10	1	2	42
2020-11-20	16	4	7	11	3	1	42
2020-11-21	13	5	7	5	0	2	32
2020-11-22	23	3	5	4	4	1	40
2020-11-23	22	7	8	9	1	1	48
2020-11-24	14	5	5	11	4	0	39
2020-11-25	20	8	4	9	5	1	47
2020-11-26	20	7	11	4	3	3	48
2020-11-27	16	3	2	7	2	0	30
2020-11-28	9	5	5	8	3	1	31
2020-11-29	16	7	4	7	0	0	34
2020-11-30	26	4	9	4	1	1	45
2020-12-01	21	3	7	17	2	0	50
2020-12-02	24	5	7	12	2	4	54
2020-12-03	32	9	5	8	0	0	54
2020-12-04	26	9	4	13	2	1	55
2020-12-05	36	12	5	11	2	0	66
2020-12-06	42	13	4	10	0	0	69
2020-12-07	57	12	6	14	1	0	90
2020-12-08	39	8	4	8	3	0	62
2020-12-09	46	9	6	13	1	1	76
2020-12-10	55	17	12	14	1	1	100
2020-12-11	48	15	6	24	1	1	95
2020-12-12	56	7	6	10	4	2	85
2020-12-13	57	19	13	11	3	0	103
2020-12-14	72	25	10	17	2	0	126
2020-12-15	74	35	13	20	4	0	146
2020-12-16	92	19	11	12	6	1	141
2020-12-17	87	23	8	22	6	1	147
2020-12-18	85	27	11	17	7	2	149
2020-12-19	92	18	12	20	10	1	153
2020-12-20	67	24	11	19	7	0	128
2020-12-21	102	29	19	21	11	2	184
2020-12-22	77	31	12	19	8	0	147
2020-12-23	73	24	15	26	14	0	152
2020-12-24	67	20	7	21	6	1	122
2020-12-25	100	25	13	25	4	1	168
2020-12-26	82	17	14	21	9	1	144
2020-12-27	77	23	11	17	10	0	138
2020-12-28	89	38	33	41	8	1	210
2020-12-29	79	20	10	29	4	2	144
2020-12-30	71	24	11	17	4	0	127
2020-12-31	61	19	17	13	10	1	121
2021-01-01	79	21	17	21	10	2	150
2021-01-02	63	32	11	18	13	2	139
2021-01-03	54	27	12	10	12	1	116
2021-01-04	66	37	13	28	13	1	158
2021-01-05	43	20	15	21	6	0	105
2021-01-06	61	28	12	20	7	0	128
2021-01-07	73	22	17	17	9	1	139
2021-01-08	50	27	9	22	9	0	117
2021-01-09	62	17	14	13	7	0	113
2021-01-10	42	23	13	16	13	0	107
2021-01-11	50	24	19	24	5	1	123
2021-01-12	45	14	11	21	5	1	97
2021-01-13	57	25	6	12	5	1	106
2021-01-14	40	14	10	17	4	3	88
2021-01-15	36	21	21	15	6	0	99
2021-01-16	33	13	14	13	5	1	79
2021-01-17	41	15	12	5	7	0	80
2021-01-18	55	20	17	22	11	0	125
2021-01-19	42	21	18	10	14	0	105
2021-01-20	30	9	10	6	11	0	66
2021-01-21	47	16	9	9	7	1	89
2021-01-22	39	15	9	11	6	1	81
2021-01-23	35	14	2	4	3	1	59
2021-01-24	26	12	6	8	8	0	60
2021-01-25	39	14	8	7	5	0	73
2021-01-26	28	9	3	5	5	0	50
2021-01-27	28	15	7	5	3	0	58
2021-01-28	20	12	7	7	5	0	51
2021-01-29	18	12	5	6	6	1	48
2021-01-30	13	6	2	3	5	0	29
2021-01-31	20	5	6	7	2	1	41
2021-02-01	23	8	7	5	3	1	47
2021-02-02	19	3	5	3	6	0	36
2021-02-03	8	10	4	2	6	2	32
2021-02-04	17	7	3	4	1	0	32
2021-02-05	17	12	2	4	3	1	39
2021-02-06	6	2	5	2	3	3	21
2021-02-07	21	3	2	1	2	1	30
2021-02-08	13	9	5	4	4	0	35
2021-02-09	18	8	6	1	7	0	40
2021-02-10	18	7	5	5	1	0	36
2021-02-11	8	6	2	5	1	1	23
2021-02-12	11	3	5	2	1	0	22
2021-02-13	14	7	9	2	1	0	33
2021-02-14	6	9	2	3	1	0	21
2021-02-15	6	7	4	4	4	0	25
2021-02-16	9	4	3	2	1	0	19
2021-02-17	8	4	2	4	4	0	22
2021-02-18	11	6	5	4	5	0	31
2021-02-19	12	7	9	1	1	1	31
2021-02-20	13	3	4	1	2	1	24
2021-02-21	6	3	5	1	4	0	19
2021-02-22	9	8	4	4	3	0	28
2021-02-23	8	6	4	2	4	0	24
2021-02-24	15	4	6	3	4	0	32
2021-02-25	13	4	11	6	0	0	34
2021-02-26	8	4	10	3	1	0	26
2021-02-27	12	6	5	4	0	0	27
2021-02-28	12	3	5	1	1	0	22
2021-03-01	7	11	4	2	0	1	25
2021-03-02	16	8	8	2	2	1	37
2021-03-03	14	1	9	1	2	1	28
2021-03-04	14	2	8	3	1	1	29
2021-03-05	6	5	6	5	0	1	23
2021-03-06	17	6	8	5	3	1	40
2021-03-07	9	5	7	1	0	0	22
2021-03-08	12	4	5	2	0	0	23
2021-03-09	12	10	10	1	0	0	33
2021-03-10	12	7	10	1	0	0	30
2021-03-11	16	5	5	2	1	0	29
2021-03-12	7	1	4	2	1	1	16
2021-03-13	15	7	7	2	0	0	31
2021-03-14	10	4	8	2	1	0	25
2021-03-15	10	8	2	5	0	0	25
2021-03-16	15	4	10	4	1	1	35
2021-03-17	10	6	5	5	0	2	28
2021-03-18	9	6	10	0	0	1	26
2021-03-19	7	4	3	3	1	0	18
2021-03-20	10	4	3	3	1	0	21
2021-03-21	10	3	11	5	2	0	31
2021-03-22	27	5	4	4	1	1	42
2021-03-23	9	3	7	3	2	0	24
2021-03-24	10	4	10	3	2	0	29
2021-03-25	20	1	11	7	1	0	40
2021-03-26	18	0	7	4	3	1	33
2021-03-27	20	6	4	6	1	0	37
2021-03-28	15	7	5	5	1	0	33
2021-03-29	19	6	8	9	7	2	51
2021-03-30	26	4	2	2	0	1	35
2021-03-31	19	9	8	7	2	0	45
2021-04-01	17	0	8	8	0	1	34
2021-04-02	15	2	9	2	2	1	31
2021-04-03	20	3	3	2	2	0	30
2021-04-04	17	3	5	1	2	0	28
2021-04-05	15	3	4	2	0	0	24
2021-04-06	22	5	5	7	4	1	44
2021-04-07	16	3	2	4	5	1	31
2021-04-08	14	9	2	4	3	2	34
2021-04-09	17	3	3	4	3	0	30
2021-04-10	14	3	5	5	0	1	28
2021-04-11	14	3	4	4	0	0	25
2021-04-12	15	1	7	5	2	0	30
2021-04-13	12	6	5	4	3	3	33
2021-04-14	12	2	3	7	4	2	30
2021-04-15	15	9	4	5	1	0	34
2021-04-16	11	4	5	6	0	1	27
2021-04-17	17	1	8	6	1	0	33
2021-04-18	16	5	6	6	3	2	38
2021-04-19	26	8	3	4	2	0	43
2021-04-20	17	5	2	10	1	2	37
2021-04-21	20	2	3	6	0	1	32
2021-04-22	14	5	5	3	1	2	30
2021-04-23	11	3	3	8	1	0	26
2021-04-24	12	10	4	2	1	1	30
2021-04-25	5	3	3	2	1	1	15
2021-04-26	7	6	1	7	3	2	26
2021-04-27	18	3	4	11	4	0	40
2021-04-28	18	5	4	4	1	1	33
2021-04-29	19	4	3	8	4	2	40
2021-04-30	11	3	4	1	1	2	22
2021-05-01	13	3	2	5	2	0	25
2021-05-02	12	4	2	5	4	0	27
2021-05-03	10	6	1	3	6	1	27
2021-05-04	14	2	1	4	5	0	26
2021-05-05	10	3	4	4	1	0	22
2021-05-06	7	3	5	10	1	0	26
2021-05-07	18	5	0	10	2	2	37
2021-05-08	20	6	4	3	1	1	35
2021-05-09	10	7	3	5	2	0	27
2021-05-10	31	2	1	8	6	0	48
2021-05-11	15	3	1	3	0	0	22
2021-05-12	22	3	4	7	2	0	38
2021-05-13	17	8	5	5	2	0	37
2021-05-14	18	7	5	6	7	2	45
2021-05-15	11	10	1	6	2	2	32
2021-05-16	13	7	8	3	0	1	32
2021-05-17	9	8	2	4	2	0	25
2021-05-18	9	8	1	6	1	1	26
2021-05-19	19	2	4	10	2	0	37
2021-05-20	11	2	2	4	3	0	22
2021-05-21	20	8	5	4	1	0	38
2021-05-22	8	1	7	5	1	1	23
2021-05-23	17	3	4	1	2	0	27
2021-05-24	13	3	3	2	2	0	23
2021-05-25	13	5	7	3	2	0	30
2021-05-26	11	3	3	5	6	0	28
2021-05-27	15	7	8	4	2	1	37
2021-05-28	17	6	5	3	2	0	33
2021-05-29	17	1	6	1	0	1	26
2021-05-30	13	1	3	2	1	0	20
2021-05-31	14	4	3	8	7	1	37
2021-06-01	11	8	2	3	4	0	28
2021-06-02	13	1	1	3	5	0	23
2021-06-03	9	6	4	4	3	1	27
2021-06-04	7	5	2	5	1	1	21
2021-06-05	7	1	2	3	2	0	15
2021-06-06	10	1	0	2	0	0	13
2021-06-07	10	3	5	6	2	0	26
2021-06-08	4	1	4	2	1	1	13
2021-06-09	12	4	2	7	3	0	28
2021-06-10	3	6	1	3	4	0	17
2021-06-11	5	2	2	2	1	0	12
2021-06-12	4	3	2	1	0	0	10
2021-06-13	11	3	1	0	3	0	18
2021-06-14	9	3	0	4	2	0	18
2021-06-15	5	0	2	4	0	0	11
2021-06-16	4	1	0	2	2	0	9
2021-06-17	4	2	0	0	1	0	7
2021-06-18	5	2	0	0	3	0	10
2021-06-19	7	1	0	1	3	0	12
2021-06-20	3	4	1	0	2	0	10
2021-06-21	2	1	1	0	1	1	6
2021-06-22	6	0	1	1	0	1	9
2021-06-23	4	1	0	0	1	0	6
						210

## Sheet: S3 Double testing
S3: Double testing
Results of double testing by rtPCR and antigen, data from SSI
Date	AG_testede	AG_pos	AGpos_PCRkonf	Andel_AGpos_PCRkonf_pct	AGpos_minusPCRkonf	Andel_AGminusPCRkonf_pct	AGpos_PCRpos	AGposPCRneg	AGnegPCRpos	AGnegPCRneg		Month	antigen pos	PCR confirm	P+ of A+	A+P+	A-P+	A+ of P+	A+P-	P+ of A+
2021-02-01	5018	8	4	50	4	50	2	2	2	294	0.5	Feb	1341	879	0.655481	707	475	0.598139	158	0.817341
2021-02-02	4756	9	5	55.5556	4	44.4444	5	0	5	308	0.5	Mar	5801	4772	0.822617	2608	2650	0.496006	2104	0.55348
2021-02-03	4996	10	6	60	4	40	6	0	6	343	0.5	Apr	7724	6825	0.88361	3922	4190	0.483481	2812	0.582418
2021-02-04	4594	7	3	42.8571	4	57.1429	3	0	5	322	0.375	May	12242	11333	0.925747	7072	8921	0.442193	4072	0.634602
2021-02-05	4465	7	5	71.4286	2	28.5714	4	1	6	280	0.4	June	5133	4699	0.915449	2612	2327	0.528852	2025	0.563295
2021-02-06	2653	10	6	60	4	40	6	0	3	264	0.666667	All	32241	28508	0.884216	16921	18563	0.476863	11171	0.602342
2021-02-07	3077	14	7	50	7	50	7	0	6	326	0.538462
2021-02-08	7190	13	7	53.8462	6	46.1538	6	1	5	439	0.545455
2021-02-09	6271	6	4	66.6667	2	33.3333	4	0	5	390	0.444444
2021-02-10	7267	13	5	38.4615	8	61.5385	4	1	1	498	0.8
2021-02-11	9371	13	7	53.8462	6	46.1538	6	1	3	537	0.666667
2021-02-12	9392	9	4	44.4444	5	55.5556	3	1	4	477	0.428571
2021-02-13	4927	15	8	53.3333	7	46.6667	7	1	6	339	0.538462
2021-02-14	4883	20	10	50	10	50	7	3	9	435	0.4375
2021-02-15	17535	48	24	50	24	50	17	7	25	1155	0.404762
2021-02-16	17329	60	44	73.3333	16	26.6667	33	10	19	1340	0.634615
2021-02-17	26700	86	53	61.6279	33	38.3721	44	9	20	2014	0.6875
2021-02-18	30624	52	40	76.9231	12	23.0769	33	4	30	1803	0.52381
2021-02-19	34792	86	54	62.7907	32	37.2093	42	12	37	1829	0.531646
2021-02-20	22038	62	41	66.129	21	33.871	33	8	36	1624	0.478261
2021-02-21	20675	94	66	70.2128	28	29.7872	59	4	41	1693	0.59
2021-02-22	26419	101	75	74.2574	26	25.7426	54	19	27	1899	0.666667
2021-02-23	30292	100	70	70	30	30	58	10	34	2049	0.630435
2021-02-24	30447	92	57	61.9565	35	38.0435	43	12	33	2122	0.565789
2021-02-25	29035	89	53	59.5506	36	40.4494	44	9	20	1635	0.6875
2021-02-26	37129	113	70	61.9469	43	38.0531	54	16	41	1827	0.568421
2021-02-27	23016	92	68	73.913	24	26.087	58	9	17	1560	0.773333
2021-02-28	24900	112	83	74.1071	29	25.8929	65	18	29	1974	0.691489
2021-03-01	36384	95	72	75.7895	23	24.2105	51	19	17	2210	0.75
2021-03-02	39313	112	88	78.5714	24	21.4286	61	25	25	2085	0.709302
2021-03-03	45246	106	74	69.8113	32	30.1887	37	37	43	3343	0.4625
2021-03-04	57520	178	147	82.5843	31	17.4157	48	95	31	3612	0.607595
2021-03-05	66034	169	133	78.6982	36	21.3018	44	88	55	4113	0.444444
2021-03-06	39231	133	102	76.6917	31	23.3083	51	51	59	3055	0.463636
2021-03-07	41251	205	167	81.4634	38	18.5366	58	105	61	3522	0.487395
2021-03-08	65828	235	201	85.5319	34	14.4681	79	122	79	3933	0.5
2021-03-09	64243	190	169	88.9474	21	11.0526	62	106	65	3417	0.488189
2021-03-10	59523	236	199	84.322	37	15.678	78	121	66	3852	0.541667
2021-03-11	60484	170	148	87.0588	22	12.9412	51	97	43	3538	0.542553
2021-03-12	61760	171	131	76.6082	40	23.3918	35	96	31	2976	0.530303
2021-03-13	57137	153	119	77.7778	34	22.2222	56	60	64	3355	0.466667
2021-03-14	74770	178	146	82.0225	32	17.9775	50	95	83	4151	0.37594
2021-03-15	113601	264	226	85.6061	38	14.3939	107	114	105	5682	0.504717
2021-03-16	119592	269	225	83.6431	44	16.3569	107	118	107	5334	0.5
2021-03-17	106123	199	156	78.392	43	21.608	84	66	105	5794	0.444444
2021-03-18	127123	224	178	79.4643	46	20.5357	120	56	103	6225	0.538117
2021-03-19	93636	148	125	84.4595	23	15.5405	77	45	71	4220	0.52027
2021-03-20	58434	136	116	85.2941	20	14.7059	81	33	94	3628	0.462857
2021-03-21	92009	210	174	82.8571	36	17.1429	120	53	126	5425	0.487805
2021-03-22	136299	237	194	81.8565	43	18.1435	121	69	135	6697	0.472656
2021-03-23	141272	201	174	86.5672	27	13.4328	113	59	137	6503	0.452
2021-03-24	123211	199	160	80.402	39	19.598	111	46	140	6399	0.442231
2021-03-25	148036	235	178	75.7447	57	24.2553	124	51	143	7163	0.464419
2021-03-26	133931	179	145	81.0056	34	18.9944	98	44	125	6161	0.439462
2021-03-27	66839	162	136	83.9506	26	16.0494	103	32	91	4332	0.530928
2021-03-28	64827	159	132	83.0189	27	16.9811	97	33	106	4677	0.477833
2021-03-29	107017	258	226	87.5969	32	12.4031	153	72	149	6731	0.506623
2021-03-30	116063	244	202	82.7869	42	17.2131	142	57	126	6305	0.529851
2021-03-31	95152	146	129	88.3562	17	11.6438	89	39	65	4682	0.577922
2021-04-01	103704	206	179	86.8932	27	13.1068	120	55	127	6198	0.48583
2021-04-02	97154	200	172	86	28	14	109	58	84	6576	0.564767
2021-04-03	83906	191	165	86.3874	26	13.6126	99	60	78	5867	0.559322
2021-04-04	99457	167	149	89.2216	18	10.7784	93	53	107	6539	0.465
2021-04-05	196509	285	252	88.4211	33	11.5789	135	111	116	11799	0.537849
2021-04-06	214761	287	253	88.1533	34	11.8467	145	103	122	11234	0.543071
2021-04-07	191312	265	232	87.5472	33	12.4528	128	102	145	9931	0.468864
2021-04-08	235048	266	223	83.8346	43	16.1654	145	73	158	11980	0.478548
2021-04-09	190893	208	180	86.5385	28	13.4615	113	65	83	9767	0.576531
2021-04-10	92949	155	133	85.8065	22	14.1935	87	45	94	5273	0.480663
2021-04-11	163006	212	191	90.0943	21	9.90566	112	77	104	8786	0.518519
2021-04-12	276823	307	272	88.5993	35	11.4007	151	118	170	13516	0.470405
2021-04-13	225694	255	225	88.2353	30	11.7647	123	101	151	10593	0.448905
2021-04-14	211056	249	209	83.9357	40	16.0643	130	78	154	10369	0.457746
2021-04-15	254855	320	267	83.4375	53	16.5625	157	104	144	13373	0.521595
2021-04-16	203041	248	200	80.6452	48	19.3548	110	88	135	10601	0.44898
2021-04-17	77237	157	131	83.4395	26	16.5605	93	38	97	4665	0.489474
2021-04-18	149203	265	247	93.2075	18	6.79245	155	89	152	7942	0.504886
2021-04-19	284933	316	276	87.3418	40	12.6582	151	122	166	12103	0.476341
2021-04-20	255733	293	262	89.4198	31	10.5802	147	110	144	11790	0.505155
2021-04-21	271726	282	257	91.1348	25	8.86525	136	119	150	14054	0.475524
2021-04-22	339622	262	239	91.2214	23	8.77863	114	123	124	16179	0.478992
2021-04-23	300196	236	212	89.8305	24	10.1695	110	100	113	13703	0.493274
2021-04-24	166567	197	168	85.2792	29	14.7208	90	77	118	8812	0.432692
2021-04-25	202667	217	196	90.3226	21	9.67742	112	83	159	10438	0.413284
2021-04-26	371148	389	366	94.0874	23	5.9126	180	182	207	16240	0.465116
2021-04-27	294896	328	304	92.6829	24	7.31707	174	127	217	15004	0.445013
2021-04-28	297423	316	288	91.1392	28	8.86076	174	112	194	15868	0.472826
2021-04-29	414575	385	346	89.8701	39	10.1299	206	135	223	20214	0.480186
2021-04-30	228754	260	231	88.8462	29	11.1538	123	104	154	12020	0.444043
2021-05-01	187956	236	215	91.1017	21	8.89831	132	80	171	10771	0.435644
2021-05-02	233510	269	245	91.0781	24	8.92193	168	71	266	13126	0.387097
2021-05-03	369906	367	339	92.3706	28	7.62943	219	113	307	18806	0.41635
2021-05-04	292334	372	348	93.5484	24	6.45161	243	99	299	16479	0.448339
2021-05-05	330567	345	317	91.8841	28	8.11594	202	108	271	20008	0.427061
2021-05-06	451893	356	326	91.573	30	8.42697	203	119	265	24195	0.433761
2021-05-07	410722	388	356	91.7526	32	8.24742	191	156	223	21735	0.461353
2021-05-08	244314	265	248	93.5849	17	6.41509	160	83	187	15457	0.461095
2021-05-09	272931	299	278	92.9766	21	7.02341	170	105	300	17846	0.361702
2021-05-10	496116	481	454	94.3867	27	5.61331	285	163	432	30415	0.39749
2021-05-11	396710	495	453	91.5152	42	8.48485	305	141	337	26633	0.475078
2021-05-12	429098	527	492	93.3586	35	6.64137	308	175	284	27924	0.52027
2021-05-13	298391	401	364	90.7731	37	9.22693	210	147	189	17222	0.526316
2021-05-14	327105	406	371	91.3793	35	8.62069	219	148	244	18777	0.473002
2021-05-15	266670	348	305	87.6437	43	12.3563	187	115	233	18254	0.445238
2021-05-16	309002	422	383	90.7583	39	9.24171	262	115	276	19958	0.486989
2021-05-17	500359	500	473	94.6	27	5.4	283	178	414	27295	0.406026
2021-05-18	397202	437	411	94.0503	26	5.94966	257	146	335	22920	0.434122
2021-05-19	394867	404	365	90.3465	39	9.65347	246	111	290	25086	0.458955
2021-05-20	490477	494	455	92.1053	39	7.89474	280	170	279	26799	0.500894
2021-05-21	471967	421	393	93.3492	28	6.65083	218	167	246	24323	0.469828
2021-05-22	266457	316	297	93.9873	19	6.01266	188	106	189	14821	0.498674
2021-05-23	254141	264	251	95.0758	13	4.92424	168	80	231	17032	0.421053
2021-05-24	336234	345	318	92.1739	27	7.82609	197	113	356	21109	0.356239
2021-05-25	499052	511	477	93.3464	34	6.65362	303	169	456	27780	0.399209
2021-05-26	360944	440	415	94.3182	25	5.68182	254	157	358	23193	0.415033
2021-05-27	481698	493	460	93.3063	33	6.69371	263	192	264	24569	0.499051
2021-05-28	494052	438	406	92.6941	32	7.30594	227	173	303	22537	0.428302
2021-05-29	224336	322	293	90.9938	29	9.00621	190	99	231	13356	0.451306
2021-05-30	262202	360	336	93.3333	24	6.66667	236	94	286	15856	0.452107
2021-05-31	482767	520	489	94.0385	31	5.96154	298	179	399	24867	0.427547
2021-06-01	372317	414	381	92.029	33	7.97101	254	122	313	21780	0.447972
2021-06-02	349694	407	378	92.8747	29	7.12531	239	132	240	22058	0.498956
2021-06-03	456355	411	373	90.7543	38	9.24574	239	130	183	22090	0.566351
2021-06-04	436370	405	370	91.358	35	8.64198	208	153	191	18944	0.521303
2021-06-05	214368	272	244	89.7059	28	10.2941	154	87	137	11607	0.52921
2021-06-06	246906	294	276	93.8776	18	6.12245	184	88	143	13378	0.562691
2021-06-07	440154	354	324	91.5254	30	8.47458	182	137	174	18595	0.511236
2021-06-08	341649	290	265	91.3793	25	8.62069	149	114	147	16154	0.503378
2021-06-09	310893	289	266	92.0415	23	7.95848	144	119	94	15067	0.605042
2021-06-10	411769	257	233	90.6615	24	9.33852	110	117	85	14504	0.564103
2021-06-11	404186	254	220	86.6142	34	13.3858	106	113	78	13389	0.576087
2021-06-12	207361	142	129	90.8451	13	9.15493	60	69	34	8169	0.638298
2021-06-13	219158	157	146	92.9936	11	7.00637	75	69	61	9211	0.551471
2021-06-14	386378	228	211	92.5439	17	7.45614	103	106	89	13259	0.536458
2021-06-15	311123	191	179	93.7173	12	6.28272	84	93	88	11670	0.488372
2021-06-16	285199	197	177	89.8477	20	10.1523	76	100	71	11106	0.517007
2021-06-17	347611	146	131	89.726	15	10.274	64	66	50	10868	0.561404
2021-06-18	338400	165	155	93.9394	10	6.06061	64	90	49	10617	0.566372
2021-06-19	179037	117	106	90.5983	11	9.40171	56	47	47	6657	0.543689
2021-06-20	218264	143	135	94.4056	8	5.59441	61	73	53	7961	0.535088

## Sheet: S4 Vaccinations
S4: Vaccinations
Date	vaccinations	Accumulated number of vaccinations
2020-12-17	1	1
2020-12-18	1	2
2020-12-19	1	3
		3
2020-12-21	1	4
2020-12-22	1	5
2020-12-23	3	8
2020-12-24	2	10
		10
2020-12-26	1	11
2020-12-27	6241	6252
2020-12-28	1996	8248
2020-12-29	8689	16937
2020-12-30	11104	28041
2020-12-31	5921	33962
2021-01-01	2258	36220
2021-01-02	8506	44726
2021-01-03	5725	50451
2021-01-04	2395	52846
2021-01-05	13052	65898
2021-01-06	19028	84926
2021-01-07	16875	101801
2021-01-08	8173	109974
2021-01-09	1876	111850
2021-01-10	817	112667
2021-01-11	659	113326
2021-01-12	461	113787
2021-01-13	12524	126311
2021-01-14	17560	143871
2021-01-15	14870	158741
2021-01-16	4502	163243
2021-01-17	2430	165673
2021-01-18	3764	169437
2021-01-19	2425	171862
2021-01-20	1479	173341
2021-01-21	1490	174831
2021-01-22	651	175482
2021-01-23	718	176200
2021-01-24	586	176786
2021-01-25	275	177061
2021-01-26	210	177271
2021-01-27	201	177472
2021-01-28	216	177688
2021-01-29	1084	178772
2021-01-30	1175	179947
2021-01-31	1177	181124
2021-02-01	745	181869
2021-02-02	1978	183847
2021-02-03	1502	185349
2021-02-04	1401	186750
2021-02-05	1556	188306
2021-02-06	1001	189307
2021-02-07	1867	191174
2021-02-08	2499	193673
2021-02-09	3500	197173
2021-02-10	3257	200430
2021-02-11	5670	206100
2021-02-12	12045	218145
2021-02-13	6515	224660
2021-02-14	6183	230843
2021-02-15	13716	244559
2021-02-16	13138	257697
2021-02-17	10393	268090
2021-02-18	11430	279520
2021-02-19	13803	293323
2021-02-20	10412	303735
2021-02-21	10714	314449
2021-02-22	13434	327883
2021-02-23	14310	342193
2021-02-24	13638	355831
2021-02-25	14490	370321
2021-02-26	35902	406223
2021-02-27	6622	412845
2021-02-28	10906	423751
2021-03-01	19659	443410
2021-03-02	16660	460070
2021-03-03	12962	473032
2021-03-04	17410	490442
2021-03-05	16561	507003
2021-03-06	14581	521584
2021-03-07	11989	533573
2021-03-08	9570	543143
2021-03-09	10886	554029
2021-03-10	12039	566068
2021-03-11	4555	570623
2021-03-12	3346	573969
2021-03-13	4506	578475
2021-03-14	1231	579706
2021-03-15	2817	582523
2021-03-16	6802	589325
2021-03-17	10748	600073
2021-03-18	14666	614739
2021-03-19	7838	622577
2021-03-20	2962	625539
2021-03-21	4974	630513
2021-03-22	4101	634614
2021-03-23	6128	640742
2021-03-24	9871	650613
2021-03-25	7751	658364
2021-03-26	6178	664542
2021-03-27	9986	674528
2021-03-28	10794	685322
2021-03-29	18008	703330
2021-03-30	21672	725002
2021-03-31	13109	738111
2021-04-01	4212	742323
2021-04-02	4903	747226
2021-04-03	12129	759355
2021-04-04	11690	771045
2021-04-05	12332	783377
2021-04-06	16027	799404
2021-04-07	16648	816052
2021-04-08	13754	829806
2021-04-09	16491	846297
2021-04-10	16779	863076
2021-04-11	14900	877976
2021-04-12	94135	972111
2021-04-13	18533	990644
2021-04-14	11445	1002089
2021-04-15	15310	1017399
2021-04-16	17439	1034838
2021-04-17	18817	1053655
2021-04-18	14504	1068159
2021-04-19	24831	1092990
2021-04-20	22049	1115039
2021-04-21	22525	1137564
2021-04-22	28239	1165803
2021-04-23	22182	1187985
2021-04-24	14923	1202908
2021-04-25	15215	1218123
2021-04-26	31512	1249635
2021-04-27	26599	1276234
2021-04-28	24146	1300380
2021-04-29	25939	1326319
2021-04-30	13438	1339757
2021-05-01	7303	1347060
2021-05-02	16670	1363730
2021-05-03	20459	1384189
2021-05-04	27655	1411844
2021-05-05	26834	1438678
2021-05-06	21546	1460224
2021-05-07	16501	1476725
2021-05-08	9452	1486177
2021-05-09	15915	1502092
2021-05-10	26574	1528666
2021-05-11	29713	1558379
2021-05-12	26162	1584541
2021-05-13	19681	1604222
2021-05-14	20546	1624768
2021-05-15	15411	1640179
2021-05-16	19976	1660155
2021-05-17	31033	1691188
2021-05-18	29560	1720748
2021-05-19	31753	1752501
2021-05-20	32451	1784952
2021-05-21	35280	1820232
2021-05-22	25938	1846170
2021-05-23	22579	1868749
2021-05-24	23410	1892159
2021-05-25	43457	1935616
2021-05-26	47431	1983047
2021-05-27	49327	2032374
2021-05-28	41038	2073412
2021-05-29	29838	2103250
2021-05-30	25818	2129068
2021-05-31	36134	2165202
2021-06-01	39720	2204922
2021-06-02	42611	2247533
2021-06-03	36229	2283762
2021-06-04	41425	2325187
2021-06-05	35014	2360201
2021-06-06	29976	2390177
2021-06-07	53615	2443792
2021-06-08	53492	2497284
2021-06-09	52816	2550100
2021-06-10	58869	2608969
2021-06-11	48540	2657509
2021-06-12	33620	2691129
2021-06-13	33665	2724794
2021-06-14	52509	2777303
2021-06-15	60399	2837702
2021-06-16	51909	2889611
2021-06-17	51013	2940624
2021-06-18	34888	2975512
2021-06-19	23750	2999262
2021-06-20	29168	3028430
2021-06-21	39408	3067838
2021-06-22	46340	3114178
2021-06-23	38339	3152517
2021-06-24	33694	3186211
2021-06-25	29077	3215288
2021-06-26	19012	3234300
2021-06-27	16132	3250432
2021-06-28	30455	3280887
2021-06-29	30403	3311290
2021-06-30	32670	3343960
2021-07-01	31607	3375567
2021-07-02	19470	3395037
2021-07-03	11433	3406470
